# Supplementary material for: A New Catalogue and Insights into the 2022 Adriatic Offshore Seismic Sequence Using a Machine Learning-Based Procedure
Source: Sensors (Basel). 2024 Dec 26;25(1):82. doi: 10.3390/s25010082 (PMC11722621; doi:10.3390/s25010082)
Supplement: Supplementary file 1 [file sensors-25-00082-s001.zip]

Archive with 1 entries (1 files):
- sensors-3312959-supplementary.csv
