# Supplementary material for: A New Catalogue and Insights into the 2022 Adriatic Offshore Seismic Sequence Using a Machine Learning-Based Procedure
Source: Sensors (Basel). 2024 Dec 26;25(1):82. doi: 10.3390/s25010082 (PMC11722621; doi:10.3390/s25010082)
Supplement: Supplementary file 1 [file sensors-25-00082-s001.zip › sensors-3312959-supplementary.csv]

Header
Date --> date and time in format yyyy-mm-ddThh:mm:ss.ssssssZ
Lat --> latitude in in decimal degrees
Lon --> longitude in in decimal degrees
Depth --> hypocentral depth in kilometres
ML --> local magnitude
NSta --> number of stations used for localisation
NPhs --> number of phases used for localisation
AzGap --> maximum azimuth gap between stations used for localisation in decimal degrees
RMS --> root-mean-square of residuals at expectation hypocentre in seconds (s)
MinDis --> minimum distance
qf --> numeric factor representing quality from 0 (best quality) to 1 (worst quality)
class --> quality class: A (qf<0.25), B (0.25<qf <=0.50), C (0.50<qf <=0.75), D (qf>0.75)
Date	Lat	Lon	Depth	ML	Nsta	NPhs	RMS	AzGap	MinDist	qf	class
2022-11-09T06:07:24.680026Z	43.978977	13.323839	6.195966	5.47	28	32	0.35552	248.744	30.2499	0.497357533	B
2022-11-09T06:08:29.068281Z	43.893939	13.345767	8.574751	5.18	20	30	0.396919	234.382	23.1136	0.476544692	B
2022-11-09T06:11:36.970848Z	43.936376	13.299468	10.34892	3.18	6	9	0.144805	240.297	26.5027	0.728094629	C
2022-11-09T06:12:59.076971Z	43.862337	13.231885	9.55044	3.68	29	32	0.351335	206.657	19.0298	0.449778776	B
2022-11-09T06:15:24.481580Z	43.974578	13.276268	8.791568	2.99	25	33	0.349167	245.02	29.3706	0.477599257	B
2022-11-09T06:15:55.139461Z	43.953636	13.33109	10.723733	2.85	8	10	0.194965	246.435	28.9468	0.689806947	C
2022-11-09T06:16:56.310857Z	43.907757	13.284818	13.52512	3.14	28	32	0.24867	231.538	23.0778	0.407420415	B
2022-11-09T06:17:19.533133Z	43.917949	13.216095	14.254413	3.29	4	8	0.148561	270.163	23.9354	0.994256402	D
2022-11-09T06:19:44.234800Z	43.983149	13.321421	13.698189	3.58	18	19	0.308076	249.586	30.8457	0.544035217	C
2022-11-09T06:21:46.954521Z	43.954744	13.313013	13.261402	2.3	7	9	0.171937	247.014	29.4736	0.742382269	C
2022-11-09T06:22:13.699078Z	43.925158	13.361808	9.523135	2.4	11	14	0.263088	244.511	27.5535	0.572722806	C
2022-11-09T06:22:46.752211Z	43.914008	13.245577	20.912075	2.55	7	10	0.219513	266.19	21.2855	0.741100607	C
2022-11-09T06:23:31.509586Z	43.913634	13.343223	5.987486	2.35	13	19	0.160332	266.288	24.918	0.477176042	B
2022-11-09T06:24:41.728710Z	43.895282	13.40271	9.330881	2.41	12	15	0.292005	241.954	25.7006	0.570194673	C
2022-11-09T06:25:07.284405Z	43.918167	13.242775	16.55664	2.67	5	8	0.1218	232.635	23.5216	0.957180627	D
2022-11-09T06:26:33.072668Z	43.891644	13.378914	6.713557	2.71	20	22	0.361648	260.238	23.368	0.532702375	C
2022-11-09T06:27:22.422042Z	43.918135	13.295202	10.506431	1.98	7	10	0.207891	227.624	21.4846	0.669419453	C
2022-11-09T06:27:48.429689Z	43.974433	13.328087	9.688684	2.29	10	13	0.246833	250.737	31.179	0.605900802	C
2022-11-09T06:28:12.092911Z	43.929621	13.304264	7.084285	2.28	9	13	0.224985	237.569	25.4357	0.57696694	C
2022-11-09T06:28:24.617818Z	43.978298	13.322255	6.422959	2.54	12	17	0.259433	251.63	31.7319	0.543284545	C
2022-11-09T06:29:33.823722Z	43.959755	13.321464	7.781276	2.49	15	19	0.301522	245.378	28.6585	0.52011125	C
2022-11-09T06:30:40.136875Z	43.912538	13.293955	14.878453	3.66	25	29	0.195699	233.398	23.6733	0.402221802	B
2022-11-09T06:32:53.533541Z	43.930236	13.294232	8.326629	2.62	13	18	0.260418	237.162	25.4537	0.498894194	B
2022-11-09T06:34:02.168206Z	43.978835	13.304313	7.234494	2.23	13	19	0.304033	249.534	30.9675	0.528696792	C
2022-11-09T06:34:27.150332Z	43.8932	13.362615	6.200624	2.13	8	13	0.200363	235.996	23.4904	0.562634401	C
2022-11-09T06:35:20.400299Z	43.979404	13.274695	3.77782	2.78	19	24	0.290814	298.346	28.1767	0.534886485	C
2022-11-09T06:35:21.379225Z	43.925657	13.274103	15.037763	2.68	8	9	0.182682	236.199	25.3586	0.727860377	C
2022-11-09T06:35:54.286710Z	43.878133	13.355313	4.929328	2.44	9	12	0.196283	221.276	17.3384	0.576890535	C
2022-11-09T06:36:47.337933Z	43.884292	13.354223	9.833078	2.24	7	9	0.21116	239.157	25.1312	0.778360247	D
2022-11-09T06:38:13.979951Z	43.913307	13.289479	14.961759	2.44	14	19	0.261379	232.245	23.3368	0.478236459	B
2022-11-09T06:40:46.735540Z	43.84544	13.253435	8.527898	3.39	14	14	0.131486	257.596	34.5316	0.594546031	C
2022-11-09T06:40:55.476782Z	43.973674	13.300064	6.749312	4.04	9	12	0.175445	272.542	26.3926	0.61848141	C
2022-11-09T06:42:28.299827Z	43.921257	13.327033	14.673195	2.48	5	8	0.124139	245.607	28.2889	0.833041026	D
2022-11-09T06:43:07.795438Z	43.896497	13.214848	3.529178	2.29	11	12	0.221935	221.043	21.7584	0.608397612	C
2022-11-09T06:44:13.006721Z	43.989207	13.31855	7.333795	2.63	13	16	0.232439	254.299	33.103	0.566686472	C
2022-11-09T06:45:12.113830Z	43.993853	13.312832	5.791851	2.52	17	21	0.342212	279.179	31.916	0.560762829	C
2022-11-09T06:46:34.546319Z	43.977954	13.300971	6.973764	2.08	15	21	0.231498	247.26	30.0492	0.487645596	B
2022-11-09T06:46:46.135978Z	43.976033	13.279064	10.04246	2.28	8	10	0.151687	247.494	30.4248	0.685817125	C
2022-11-09T06:47:42.548568Z	43.944777	13.3593	7.419521	2.04	10	13	0.277776	245.812	28.3014	0.598649634	C
2022-11-09T06:48:55.306095Z	43.973796	13.285086	7.916543	2.52	19	26	0.32961	246.741	29.9996	0.495191503	B
2022-11-09T06:49:54.281852Z	43.937473	13.194994	5.258748	1.72	15	17	0.209691	259.195	25.7675	0.519886987	C
2022-11-09T06:54:51.074113Z	43.905039	13.383902	4.961417	1.89	15	20	0.324823	236.76	23.6174	0.503313068	C
2022-11-09T06:55:50.719700Z	43.980731	13.368715	7.176531	2.32	18	24	0.314462	288.326	33.1043	0.539954675	C
2022-11-09T06:57:19.324522Z	43.978806	13.289904	14.170889	3.39	28	34	0.266952	248.951	30.9272	0.454007458	B
2022-11-09T06:58:18.039456Z	43.980858	13.299214	8.531615	3.68	25	28	0.376108	249.568	31.0159	0.514292661	C
2022-11-09T06:59:20.063004Z	43.922146	13.34378	10.534707	2.67	7	9	0.224767	243.69	27.4225	0.744544184	C
2022-11-09T06:59:55.149453Z	43.949157	13.274453	8.39174	2.41	10	15	0.239721	227.195	23.8018	0.533700692	C
2022-11-09T07:00:23.219470Z	43.941101	13.283178	10.520192	2.72	19	21	0.294333	237.675	25.9884	0.492551294	B
2022-11-09T07:00:56.925089Z	43.975486	13.275724	8.823788	2.54	12	16	0.265201	247.601	30.493	0.55048296	C
2022-11-09T07:02:26.722998Z	43.87504	13.372012	11.540128	1.85	9	13	0.468411	269.527	20.6129	0.671496313	C
2022-11-09T07:06:03.307413Z	43.924233	13.32657	5.844524	1.66	13	16	0.354189	238.639	25.1736	0.563134924	C
2022-11-09T07:06:44.842010Z	43.864823	13.375393	10.545764	1.85	9	10	0.16449	223.748	18.4334	0.671300573	C
2022-11-09T07:07:27.334098Z	43.879266	13.341043	9.336399	2.03	20	28	0.319053	232.152	22.004	0.440195503	B
2022-11-09T07:09:45.546198Z	43.983953	13.302	9.600578	1.94	21	25	0.326856	218.761	19.5368	0.506267197	C
2022-11-09T07:10:16.343690Z	43.907752	13.325176	12.076517	1.99	12	16	0.419434	237.836	39.365	0.645355257	C
2022-11-09T07:10:46.831372Z	43.885139	13.328245	9.447259	2.31	23	31	0.352632	233.084	22.6687	0.452677788	B
2022-11-09T07:11:37.278892Z	43.965477	13.287423	7.502121	2.07	15	18	0.211562	246.746	29.8578	0.507297649	C
2022-11-09T07:13:52.897420Z	43.93861	13.373369	17.887954	1.8	9	9	0.225827	194.737	33.3791	1.38216957	D
2022-11-09T07:14:14.511611Z	43.885222	13.325821	16.873373	1.89	7	8	0.161463	220.944	17.8884	0.792789967	D
2022-11-09T07:14:53.407624Z	43.957655	13.329201	5.627329	2.28	10	13	0.290239	273.417	28.6137	0.622964495	C
2022-11-09T07:15:39.698472Z	43.940174	13.321106	12.246908	3.36	26	28	0.258044	266.522	28.5655	0.476548524	B
2022-11-09T07:24:28.781531Z	43.897734	13.266205	19.078029	2.03	10	14	0.383499	225.107	21.2156	0.584899104	C
2022-11-09T07:27:48.297505Z	43.89386	13.336174	12.834026	1.94	8	10	0.395974	232.761	39.6214	0.781091285	D
2022-11-09T07:28:51.688126Z	43.858819	13.383228	12.81435	1.52	9	10	0.155533	265.338	20.8608	0.833717659	D
2022-11-09T07:29:31.012113Z	44.004132	13.372144	8.075238	2.08	14	16	0.230923	256.157	41.9437	0.604931149	C
2022-11-09T07:30:17.622892Z	43.970621	13.274766	16.302733	2.37	23	31	0.251735	245.405	29.5865	0.445141008	B
2022-11-09T07:30:45.208706Z	43.949371	13.289653	8.267275	2.28	13	17	0.31143	237.84	26.2303	0.535117524	C
2022-11-09T07:31:17.941172Z	43.982597	13.340478	5.407769	3.07	17	19	0.307664	287.452	32.7879	0.570513249	C
2022-11-09T07:32:07.030987Z	43.93139	13.349419	7.196456	2.51	10	14	0.255364	243.216	27.2238	0.570083538	C
2022-11-09T07:33:28.394191Z	43.991266	13.320485	6.348512	2.37	22	27	0.324467	252.66	32.3463	0.500299003	C
2022-11-09T07:34:20.770401Z	43.981137	13.327129	6.449661	2.27	21	28	0.357145	252.542	32.177	0.511522066	C
2022-11-09T07:35:17.692435Z	43.978649	13.300288	7.001302	2.13	18	24	0.28422	248.888	30.7811	0.488996497	B
2022-11-09T07:37:23.998592Z	43.996057	13.234417	10.805736	1.71	6	9	0.169827	273.162	28.0132	0.808566617	D
2022-11-09T07:39:08.871145Z	43.793675	13.387898	26.727851	1.59	6	8	0.1304	246.02	33.7698	1.082996422	D
2022-11-09T07:40:37.455661Z	43.85091	13.314138	9.948142	1.6	7	9	0.141895	237.798	33.2749	0.775039027	D
2022-11-09T07:44:24.684289Z	43.986919	13.301855	10.089464	2.4	22	26	0.415637	250.721	31.5679	0.54166093	C
2022-11-09T07:45:27.731620Z	43.955712	13.314508	9.028911	2.09	13	15	0.331341	282.679	29.6815	0.606474495	C
2022-11-09T07:47:55.936320Z	43.988484	13.332446	9.338807	2.43	23	32	0.362038	252.869	32.2584	0.501937591	C
2022-11-09T07:50:14.664614Z	44.110638	13.402816	7.360714	2.21	21	22	0.421783	260.242	35.9172	0.735051565	C
2022-11-09T07:51:04.035633Z	43.883925	13.340592	10.5339	1.83	10	13	0.251471	233.421	22.6253	0.572065025	C
2022-11-09T07:52:46.079679Z	43.945498	13.320164	9.246789	1.79	8	13	0.145097	278.023	27.6826	0.588651831	C
2022-11-09T07:58:46.705953Z	43.941587	13.376605	8.400455	1.75	12	14	0.227945	275.531	27.8509	0.603088359	C
2022-11-09T08:04:02.856555Z	43.907084	13.275753	8.940476	2.49	18	24	0.368293	228.1	34.5744	0.523421225	C
2022-11-09T08:05:53.045989Z	43.995	13.275932	8.078708	3.04	24	29	0.317405	269.475	32.4475	0.51093663	C
2022-11-09T08:11:18.775581Z	43.930688	13.379998	6.102352	2.08	18	23	0.332451	246.088	28.3669	0.513448118	C
2022-11-09T08:16:28.219782Z	43.888271	13.346796	15.653725	2.44	23	28	0.348143	233.423	22.5277	0.470218399	B
2022-11-09T08:21:21.357895Z	43.881918	13.209303	8.818134	1.45	8	8	0.144096	275.125	14.8407	1.14707784	D
2022-11-09T08:22:55.508715Z	43.88561	13.356999	8.514874	1.7	15	17	0.236351	261.406	22.6888	0.508330451	C
2022-11-09T08:24:02.640770Z	43.87339	13.328372	11.872174	2.56	25	31	0.215925	228.188	20.5462	0.385918094	B
2022-11-09T08:25:36.216135Z	43.978975	13.293286	6.860363	2.24	25	29	0.305313	248.366	30.6298	0.476450964	B
2022-11-09T08:29:24.074308Z	43.97725	13.310571	14.813181	2.71	24	31	0.278931	249.159	30.7202	0.464141044	B
2022-11-09T08:34:51.177911Z	43.879556	13.326302	13.771466	2.68	27	35	0.279755	228.648	20.8199	0.399794704	B
2022-11-09T08:35:44.505166Z	43.956618	13.217689	4.361593	2.29	18	21	0.267468	264.621	26.419	0.499138734	B
2022-11-09T08:45:48.249589Z	43.932457	13.33646	10.291814	2.21	10	15	0.24292	243.368	27.2977	0.545253733	C
2022-11-09T08:46:35.359084Z	43.935789	13.287619	13.432527	2.43	7	10	0.251779	237.315	25.6503	0.683660539	C
2022-11-09T08:47:52.614149Z	43.941592	13.292772	12.642374	2.99	25	32	0.31204	239.876	26.6845	0.450676281	B
2022-11-09T08:54:05.952012Z	43.961313	13.346353	6.650442	1.91	14	15	0.38669	249.46	30.3797	0.610148762	C
2022-11-09T08:55:13.457286Z	43.931364	13.377593	6.098474	2.24	19	20	0.240332	221.104	23.97	0.650438489	C
2022-11-09T08:56:31.856772Z	43.983744	13.348604	6.325851	1.77	9	10	0.313953	251.658	31.5802	0.733621426	C
2022-11-09T08:57:54.319268Z	43.93216	13.315768	10.001755	2.45	22	30	0.397367	234.769	24.2854	0.482732761	B
2022-11-09T09:00:30.789477Z	43.97595	13.328527	6.240935	2.03	16	18	0.331236	249.234	30.5554	0.553436033	C
2022-11-09T09:01:21.591656Z	43.981736	13.357657	6.043184	2.47	24	35	0.371941	253.7	32.3637	0.501905194	C
2022-11-09T09:04:26.921797Z	43.975855	13.294867	7.241574	2.05	15	20	0.279037	248.265	30.5645	0.511129834	C
2022-11-09T09:12:08.681064Z	43.938673	13.303518	9.481537	2.36	19	24	0.383396	237.169	25.5032	0.503051291	C
2022-11-09T09:17:15.755008Z	43.89029	13.355726	16.776752	1.92	10	11	0.195016	268.823	20.3992	0.719962961	C
2022-11-09T09:19:37.387652Z	43.926951	13.241956	3.071125	1.74	11	14	0.320061	256.876	20.6364	0.603188394	C
2022-11-09T09:21:29.798383Z	43.926704	13.353826	13.087697	2.04	17	24	0.258904	224.918	26.219	0.448365627	B
2022-11-09T09:23:08.924191Z	43.917518	13.325511	9.600364	2.2	16	21	0.298803	237.951	39.0389	0.544796255	C
2022-11-09T09:31:38.778494Z	43.885233	13.386774	7.716007	1.44	7	8	0.124171	270.317	23.9264	0.821385893	D
2022-11-09T09:32:39.533238Z	43.906625	13.415327	4.951327	2.68	23	32	0.484668	241.983	25.7689	0.532252782	C
2022-11-09T09:35:14.598432Z	43.880633	13.340323	8.699038	2.28	25	34	0.33603	229.232	20.9123	0.427542963	B
2022-11-09T09:37:12.639721Z	43.860463	13.293985	7.541783	1.98	14	17	0.24483	261.296	19.261	0.50707161	C
2022-11-09T09:41:48.581251Z	43.917823	13.370561	10.616866	1.85	11	15	0.180459	269.655	26.8468	0.546764316	C
2022-11-09T09:45:00.080910Z	43.901073	13.362706	10.061016	1.8	8	10	0.224815	237.462	42.0829	0.737519324	C
2022-11-09T09:45:38.020445Z	43.880059	13.393454	6.206796	1.83	8	11	0.190412	270.625	24.0197	0.647470043	C
2022-11-09T09:48:02.585138Z	43.961728	13.298584	7.382774	1.87	7	8	0.143193	223.831	28.4723	0.805945414	D
2022-11-09T09:52:40.649064Z	43.883437	13.341142	16.496972	2.03	10	13	0.200115	228.659	20.5255	0.566701657	C
2022-11-09T09:54:05.757147Z	43.8841	13.366536	10.208584	1.69	9	12	0.233646	271.441	24.7479	0.625686468	C
2022-11-09T09:55:10.732376Z	43.932987	13.342703	7.40246	2.36	22	28	0.391047	240.541	26.0372	0.493409189	B
2022-11-09T10:03:42.279634Z	43.914911	13.263902	8.076025	1.77	8	11	0.20886	222.895	21.4192	0.624367763	C
2022-11-09T10:06:21.484354Z	43.954341	13.320803	14.114885	2.56	23	27	0.284348	266.624	28.8667	0.483340706	B
2022-11-09T10:09:19.355764Z	43.832091	13.204206	6.130445	1.59	16	22	0.416163	225.19	10.0198	0.497324662	B
2022-11-09T10:11:10.098052Z	43.96821	13.200923	12.85135	2.18	6	8	0.193826	316.268	36.1852	0.96917548	D
2022-11-09T10:13:11.711570Z	43.919778	13.29117	10.163972	2.06	10	11	0.271712	269.995	26.6257	0.688199043	C
2022-11-09T10:23:01.007522Z	43.954856	13.324801	12.183997	2.78	24	31	0.291857	266.206	28.4705	0.47244	B
2022-11-09T10:32:19.243276Z	43.894125	13.379902	8.839985	1.74	12	17	0.276148	238.989	24.656	0.517298484	C
2022-11-09T10:35:55.951022Z	43.848499	13.170187	6.042096	1.37	8	10	0.17686	270.561	15.2105	0.702287982	C
2022-11-09T10:38:52.894760Z	43.979676	13.308384	6.735634	2.02	16	22	0.277849	284.536	31.4771	0.526556612	C
2022-11-09T10:43:58.607807Z	43.977999	13.2944	8.422057	2.24	23	31	0.405454	249.009	30.8074	0.515162425	C
2022-11-09T10:45:37.123964Z	43.959586	13.258091	7.801255	1.57	10	13	0.257935	276.648	30.0716	0.627472441	C
2022-11-09T10:51:47.687682Z	43.926397	13.307777	19.957167	2.33	22	29	0.353289	228.626	21.8347	0.456311934	B
2022-11-09T11:01:40.840697Z	44.00019	13.273435	9.897693	2.16	12	15	0.285397	313.294	33.7211	0.632453763	C
2022-11-09T11:01:53.721268Z	43.920821	13.217266	3.561442	2.41	12	13	0.171462	245.252	20.4967	0.582580165	C
2022-11-09T11:03:23.936254Z	43.895988	13.3353	9.682841	2.42	25	33	0.339119	235.017	23.4039	0.442955146	B
2022-11-09T11:13:07.042202Z	43.925291	13.37394	6.097696	1.75	7	9	0.222113	275.572	27.8265	0.784890703	D
2022-11-09T11:16:30.623100Z	43.961795	13.257895	13.704129	2.02	20	25	0.318735	234.923	26.0604	0.48123259	B
2022-11-09T11:40:11.955106Z	43.880926	13.349362	10.038903	2.02	21	26	0.352036	228.533	20.5363	0.457392913	B
2022-11-09T11:45:19.046163Z	43.938431	13.347756	10.361708	1.72	4	8	0.0880144	296.062	28.3626	0.820666859	D
2022-11-09T11:45:32.159938Z	43.945265	13.329281	10.137225	2.22	7	11	0.124094	242.153	27.1265	0.631787103	C
2022-11-09T11:48:25.669681Z	43.961961	13.319821	13.823454	2.17	13	16	0.261276	280.2	29.4636	0.575212216	C
2022-11-09T11:55:44.021809Z	43.747275	13.290197	3.30323	1.4	8	10	0.0524824	217.903	6.54763	0.743455939	C
2022-11-09T12:02:55.622609Z	43.973356	13.270739	14.593493	3.35	28	36	0.236754	245.79	29.8309	0.432781312	B
2022-11-09T12:10:01.960196Z	43.974625	13.270354	16.797367	3.88	28	32	0.218264	247.704	30.6664	0.442631242	B
2022-11-09T12:13:03.147529Z	43.950293	13.32619	9.494508	2.4	10	14	0.239889	243.968	27.9417	0.570525458	C
2022-11-09T12:19:49.341840Z	43.883786	13.306595	5.551736	1.49	7	9	0.227142	264.408	18.575	0.773013087	D
2022-11-09T12:21:00.358374Z	43.912323	13.301781	19.664568	2.24	21	23	0.238491	258.233	20.8838	0.470727639	B
2022-11-09T12:24:38.199551Z	43.930354	13.368711	7.000864	2.04	12	18	0.20613	245.125	27.8296	0.498865049	B
2022-11-09T12:33:51.612060Z	43.913808	13.414565	5.325063	2.68	27	40	0.409976	242.872	26.2146	0.482811525	B
2022-11-09T12:40:48.544214Z	43.944345	13.332615	11.008136	2.01	5	8	0.150973	244.913	38.2121	0.831805069	D
2022-11-09T12:44:13.744900Z	43.962978	13.271035	9.45631	2.65	27	33	0.343185	244.541	29.2515	0.476648807	B
2022-11-09T12:55:03.778900Z	43.843205	13.31913	10.981066	1.75	7	8	0.152642	222.16	27.9992	0.854867477	D
2022-11-09T12:55:35.762346Z	43.982651	13.289542	8.627407	1.95	14	22	0.354046	249.781	31.2309	0.529467261	C
2022-11-09T12:59:56.077950Z	43.90986	13.418869	23.590003	1.72	9	10	0.367489	271.645	35.3403	0.858383098	D
2022-11-09T13:04:22.802899Z	43.985508	13.241668	16.257996	2.14	15	19	0.250418	309.228	31.6573	0.567965514	C
2022-11-09T13:13:42.108027Z	43.891468	13.383831	8.753869	2.06	10	15	0.247869	237.514	23.9235	0.533193028	C
2022-11-09T13:20:40.175145Z	43.930026	13.18604	13.747853	1.58	9	11	0.279545	254.053	25.2055	0.734005916	C
2022-11-09T13:34:23.313579Z	43.951727	13.355819	9.419097	2.43	20	25	0.272654	272.762	28.3598	0.489217392	B
2022-11-09T13:37:47.106510Z	43.916756	13.28616	14.346014	2.59	27	34	0.302911	233.548	23.9374	0.426858933	B
2022-11-09T13:38:55.926567Z	43.949177	13.30613	8.718516	2.02	12	13	0.212795	224.666	28.3069	0.574528292	C
2022-11-09T13:39:51.495657Z	43.939623	13.335643	9.629718	1.79	7	9	0.0925585	278.797	28.0343	0.757211308	D
2022-11-09T13:51:38.291928Z	43.854042	13.33308	10.1788	1.69	10	12	0.161099	266.195	21.528	0.610778438	C
2022-11-09T13:53:38.157994Z	43.849066	13.351656	7.740535	1.18	7	9	0.126432	151.129	6.86124	0.691580467	C
2022-11-09T13:54:07.227732Z	43.958716	13.32752	13.671299	2.26	23	28	0.353262	272.67	28.1017	0.520738548	C
2022-11-09T13:56:13.472427Z	43.901782	13.370693	6.331113	1.75	9	13	0.165528	272.247	25.349	0.590816441	C
2022-11-09T14:07:36.422730Z	43.912487	13.336834	7.115493	1.91	15	20	0.262821	236.616	24.2848	0.474971567	B
2022-11-09T14:19:41.333087Z	43.699532	13.250694	9.226668	1.53	7	10	0.118475	144.782	2.68032	0.619321814	C
2022-11-09T14:26:06.678214Z	44.084083	13.462393	5.984883	1.9	13	14	0.382355	284.164	16.027	0.992687957	D
2022-11-09T14:33:51.534409Z	43.84573	13.331905	6.359908	1.87	13	14	0.269275	255.463	33.8945	0.658676097	C
2022-11-09T14:46:51.620702Z	43.853453	13.364544	8.770638	2.04	24	32	0.31569	251.496	18.573	0.43387553	B
2022-11-09T14:47:25.978913Z	43.939964	13.308795	7.342016	2.47	20	26	0.265795	243.341	27.7114	0.4586996	B
2022-11-09T15:17:38.678554Z	43.96892	13.318899	8.301504	1.63	9	12	0.207909	281.022	29.8067	0.63929417	C
2022-11-09T15:23:39.082091Z	43.989796	13.324538	8.109756	2.34	21	29	0.322434	253.68	32.7566	0.496235001	B
2022-11-09T15:25:00.681055Z	43.955196	13.369012	9.236849	2.3	21	30	0.362373	248.212	29.399	0.493502711	B
2022-11-09T15:26:22.140526Z	44.009633	13.312583	8.166108	2.69	28	37	0.32267	256.795	34.5381	0.490258319	B
2022-11-09T15:31:38.937611Z	43.900765	13.371271	10.435101	1.84	14	21	0.221985	271.95	25.1371	0.480948447	B
2022-11-09T15:40:16.654137Z	43.894387	13.306871	21.389083	1.95	17	23	0.252735	229.208	21.5758	0.437142913	B
2022-11-09T15:40:34.486222Z	43.948599	13.322454	5.023623	2.73	9	12	0.254793	243.419	37.7592	0.655976547	C
2022-11-09T15:48:15.898162Z	43.938257	13.340735	7.564911	1.97	19	27	0.301657	244.705	28.0153	0.469422284	B
2022-11-09T15:54:11.443614Z	43.908398	13.356494	7.268521	1.89	15	20	0.222869	238.784	24.8924	0.466564552	B
2022-11-09T16:06:06.158618Z	43.937851	13.219863	6.193001	1.47	9	11	0.0930408	286.191	23.3389	0.699333175	C
2022-11-09T16:06:31.489075Z	43.962303	13.30986	9.479017	1.98	7	9	0.208233	247.548	38.0758	0.774383052	D
2022-11-09T16:09:26.367787Z	43.966478	13.306777	14.321354	1.86	18	23	0.254816	243.799	28.0662	0.479844706	B
2022-11-09T16:10:36.031096Z	43.903026	13.288442	15.653719	2.65	24	33	0.426797	228.555	25.5295	0.492519712	B
2022-11-09T16:13:49.597692Z	43.996258	13.282342	7.535498	1.74	10	13	0.179323	253.316	33.1676	0.602101881	C
2022-11-09T16:17:09.326283Z	43.945223	13.35736	6.833173	2.01	19	27	0.347138	245.181	28.0471	0.486865106	B
2022-11-09T16:21:55.964628Z	43.910141	13.355845	14.888803	1.64	8	11	0.209591	274.959	23.6217	0.667927095	C
2022-11-09T16:24:23.927503Z	43.981043	13.285567	8.40282	1.85	17	22	0.247144	249.955	35.6794	0.518914249	C
2022-11-09T16:27:09.258999Z	43.916131	13.40894	9.198881	1.85	13	17	0.215033	247.514	38.2089	0.558874817	C
2022-11-09T16:30:04.996687Z	43.950383	13.337431	7.282656	1.92	8	11	0.35831	246.602	33.1923	0.707725191	C
2022-11-09T16:35:30.981276Z	43.951775	13.324719	9.805219	2.24	7	11	0.0999974	244.13	28.09	0.629292127	C
2022-11-09T16:36:20.307313Z	43.943787	13.31986	6.79413	1.86	12	14	0.159152	230.054	23.3789	0.533737794	C
2022-11-09T16:39:37.178534Z	43.979573	13.271861	5.108863	2	21	28	0.279852	245.442	29.8802	0.467821329	B
2022-11-09T16:46:38.253433Z	43.862818	13.339786	16.008881	1.57	7	9	0.358643	267.738	43.7849	0.911333936	D
2022-11-09T16:47:28.952698Z	43.929649	13.349804	9.1292	1.85	12	17	0.289216	243.717	27.2957	0.52834475	C
2022-11-09T16:50:09.776074Z	43.915378	13.328614	18.517989	2.42	24	31	0.364796	231.029	22.1968	0.456262647	B
2022-11-09T16:51:10.478113Z	43.942977	13.336107	6.902581	2.06	22	31	0.26417	245.534	28.4389	0.446925657	B
2022-11-09T16:59:30.197523Z	43.957597	13.324567	5.996782	1.82	13	17	0.263383	270.229	36.8124	0.581873785	C
2022-11-09T17:01:59.226417Z	43.95072	13.344282	10.586486	1.49	11	11	0.165469	199.701	14.9286	0.892765557	D
2022-11-09T17:08:57.774184Z	43.916059	13.385997	6.807557	1.54	12	15	0.225287	240.817	25.5867	0.550861255	C
2022-11-09T17:13:47.905027Z	43.947327	13.368927	6.682788	1.87	17	22	0.377715	250.193	30.239	0.538316641	C
2022-11-09T17:18:33.210229Z	43.881035	13.39074	7.538928	1.68	12	14	0.22604	238.617	32.5564	0.577931195	C
2022-11-09T17:19:36.709216Z	43.92579	13.357414	10.546091	2.47	24	31	0.306882	242.105	26.4793	0.451206869	B
2022-11-09T17:21:49.957813Z	43.971829	13.25788	5.913249	1.92	22	25	0.48678	271.653	28.9758	0.603564314	C
2022-11-09T17:23:18.984697Z	43.940823	13.34084	6.206769	1.87	20	27	0.336594	242.857	27.2588	0.478409965	B
2022-11-09T17:32:38.479375Z	43.960703	13.331475	7.508492	1.63	7	9	0.230885	278.265	27.9495	0.841264457	D
2022-11-09T17:34:01.054207Z	43.886672	13.300627	18.881056	1.41	9	11	0.127559	310.673	29.3751	0.696240554	C
2022-11-09T17:43:22.061647Z	43.961509	13.294238	7.487214	1.55	15	18	0.340476	310.132	38.5614	0.649111665	C
2022-11-09T17:45:20.062101Z	43.97439	13.348865	25.347849	1.81	7	8	0.164845	274.657	31.2713	1.038075896	D
2022-11-09T17:50:24.957764Z	43.942694	13.312954	6.626546	1.89	19	23	0.440567	244.826	28.3393	0.547604417	C
2022-11-09T17:53:09.729865Z	43.855612	13.215396	2.954843	1.23	8	10	0.0419452	161.242	4.30353	0.701793178	C
2022-11-09T17:57:22.491958Z	43.994317	13.289067	6.10169	1.54	16	20	0.262446	278.736	29.5397	0.528313323	C
2022-11-09T18:09:42.292516Z	43.984055	13.285717	8.096695	1.66	12	16	0.23316	248.104	30.6767	0.548150286	C
2022-11-09T18:20:17.692553Z	43.999221	13.260949	7.343551	2.07	22	26	0.323198	282.633	31.8954	0.520893163	C
2022-11-09T18:29:37.781563Z	43.945476	13.296943	17.437255	2.35	26	31	0.282919	238.364	26.042	0.441829888	B
2022-11-09T18:38:36.529033Z	43.930331	13.286744	5.275536	1.58	12	16	0.159004	273.619	24.4365	0.518114569	C
2022-11-09T18:41:01.995415Z	43.868223	13.304303	1.494582	1.4	9	14	0.181268	302.765	14.575	0.572081168	C
2022-11-09T18:48:13.741482Z	43.945381	13.345635	8.442649	2.04	23	29	0.289356	246.242	28.6803	0.464185687	B
2022-11-09T18:49:58.017237Z	43.940021	13.324146	7.166835	1.91	13	19	0.265137	270.732	27.1219	0.520493138	C
2022-11-09T19:05:06.609652Z	43.982181	13.322743	6.568314	1.97	22	35	0.30374	252.288	32.054	0.472532484	B
2022-11-09T19:18:49.631562Z	43.908221	13.345193	8.177467	1.64	13	14	0.196485	265.661	24.6681	0.564376022	C
2022-11-09T19:20:12.382432Z	43.976183	13.273941	6.291749	1.45	11	14	0.193073	277.772	28.7685	0.581235116	C
2022-11-09T19:31:32.810568Z	43.889517	13.335888	2.13504	1.36	7	9	0.0898212	310.214	16.6017	0.757067903	D
2022-11-09T19:37:05.144242Z	43.902226	13.32281	8.494344	0.96	8	8	0.0385607	191.684	8.98987	0.885378804	D
2022-11-09T19:39:53.900986Z	43.994681	13.284042	6.652212	1.66	15	24	0.235697	280.541	33.469	0.50897046	C
2022-11-09T19:45:11.991921Z	43.89277	13.321287	6.859974	1.47	14	18	0.237316	267.494	20.3669	0.497609126	B
2022-11-09T19:49:04.535202Z	43.988359	13.292073	7.420097	2.19	27	38	0.416601	249.805	31.3467	0.510472577	C
2022-11-09T19:57:03.299578Z	43.929561	13.281359	7.709297	1.53	7	10	0.204394	304.313	32.514	0.7435785	C
2022-11-09T20:04:41.442629Z	43.860691	13.347728	13.587283	1.29	12	15	0.356048	261.385	18.608	0.572016622	C
2022-11-09T20:05:44.017208Z	43.983972	13.347418	6.791555	1.73	20	28	0.33842	252.189	35.2504	0.515761558	C
2022-11-09T20:07:01.991393Z	43.918633	13.363084	4.043106	1.57	17	20	0.349322	239.737	31.4999	0.540080974	C
2022-11-09T20:19:10.418219Z	43.942748	13.223852	16.303096	1.8	23	35	0.322609	230.925	24.4427	0.437066065	B
2022-11-09T20:20:57.328035Z	43.907146	13.363361	4.388689	1.44	13	19	0.321472	311.396	25.8864	0.575300664	C
2022-11-09T20:23:29.386253Z	43.901194	13.3204	16.156085	2.86	28	37	0.244836	232.294	22.6052	0.392290755	B
2022-11-09T20:24:14.316808Z	43.896009	13.344641	15.084553	3.49	24	31	0.217937	233.793	22.8111	0.39892241	B
2022-11-09T20:26:00.408368Z	43.942833	13.307662	6.462083	2.59	25	35	0.272631	241.04	26.9089	0.428786185	B
2022-11-09T20:31:57.342143Z	43.936648	13.226681	4.167048	1.27	14	18	0.222924	255.408	18.6295	0.498055665	B
2022-11-09T20:34:30.504093Z	43.888139	13.349459	8.451054	1.66	20	25	0.253634	229.194	20.7757	0.428642994	B
2022-11-09T20:35:34.274617Z	43.86903	13.33044	9.43526	1.42	13	16	0.245323	261.521	18.8374	0.516123831	C
2022-11-09T20:36:42.927154Z	43.981989	13.31257	5.574818	2.08	25	37	0.351925	250.029	31.165	0.482946095	B
2022-11-09T20:43:23.239127Z	43.852057	13.294337	2.641387	1.04	7	9	0.0769562	277.368	14.5313	0.733720965	C
2022-11-09T20:52:19.061686Z	43.84729	13.379345	6.04564	1.14	9	11	0.198788	308.637	20.5317	0.678187837	C
2022-11-09T20:59:09.924444Z	43.957538	13.268128	5.132816	1.48	11	16	0.20657	275.506	27.4381	0.537934552	C
2022-11-09T21:03:02.372666Z	43.976824	13.281847	4.044611	1.42	15	22	0.317579	276.023	28.1233	0.527394616	C
2022-11-09T21:07:12.541240Z	43.88202	13.272743	14.586542	2.44	25	34	0.247059	222.65	19.7022	0.381702977	B
2022-11-09T21:11:46.954916Z	43.895365	13.404543	9.064758	0.92	6	9	0.0873591	279.018	11.6266	0.760353667	D
2022-11-09T21:12:54.456159Z	43.91461	13.376029	5.264831	1.8	24	34	0.350707	241.35	25.8694	0.464235333	B
2022-11-09T21:18:28.455489Z	43.931076	13.390315	6.823394	1.64	17	25	0.314028	283.819	28.9058	0.514706064	C
2022-11-09T21:19:18.555502Z	43.984851	13.281594	9.161782	2.04	24	33	0.353682	249.846	31.4714	0.492373004	B
2022-11-09T21:24:12.035331Z	43.897019	13.288884	7.346572	1.33	8	11	0.264773	274.64	23.4218	0.691081754	C
2022-11-09T21:28:38.144320Z	43.904426	13.323152	15.602082	2.4	26	32	0.260322	231.596	22.3617	0.408687197	B
2022-11-09T21:30:36.256339Z	43.977658	13.321939	6.192866	1.96	25	34	0.340179	251.48	31.6559	0.487372827	B
2022-11-09T21:32:18.518501Z	43.833015	13.394318	12.658503	0.89	7	8	0.091304	242.458	11.9455	0.88513601	D
2022-11-09T21:37:09.636206Z	43.896557	13.370585	7.533452	0.78	13	16	0.159735	135.047	7.9619	0.489391158	B
2022-11-09T21:42:05.867341Z	43.927202	13.250657	2.724407	2	14	17	0.245272	263.504	23.4898	0.523032344	C
2022-11-09T21:44:50.062743Z	43.828997	13.208866	7.995139	1.12	8	8	0.170265	295.686	15.5288	0.81132409	D
2022-11-09T21:45:21.581137Z	43.988463	13.324497	5.463787	1.94	25	37	0.348008	252.315	32.0951	0.487384273	B
2022-11-09T21:46:34.976117Z	43.872009	13.399424	5.737279	1.56	16	22	0.240757	236.687	23.3866	0.449169841	B
2022-11-09T21:50:43.740535Z	43.969392	13.338548	6.656324	1.44	11	15	0.238972	290.385	31.2802	0.58898268	C
2022-11-09T21:53:51.977659Z	43.957947	13.324609	13.077104	1.39	8	12	0.284843	312.165	27.4418	0.701529266	C
2022-11-09T21:59:23.369893Z	43.939738	13.292134	6.57544	1.64	11	16	0.294363	230.713	24.1863	0.536663756	C
2022-11-09T22:00:43.603607Z	43.892519	13.395008	9.936087	1.41	11	13	0.191834	311.127	24.8331	0.610788615	C
2022-11-09T22:01:25.089924Z	43.935807	13.350589	7.336892	1.59	20	29	0.251129	244.064	27.5502	0.441696077	B
2022-11-09T22:04:10.571280Z	43.893356	13.395003	8.676308	1.38	10	13	0.144376	311.274	25.482	0.619907756	C
2022-11-09T22:05:34.977121Z	43.95307	13.363755	6.951992	3.85	31	46	0.372495	246.252	28.5212	0.478633531	B
2022-11-09T22:07:33.243424Z	43.868351	13.322571	12.22731	2.15	16	22	0.187008	225.572	19.5448	0.413301614	B
2022-11-09T22:08:27.491760Z	43.926152	13.315802	11.344271	1.86	13	19	0.237191	236.594	24.7739	0.480116658	B
2022-11-09T22:09:52.283276Z	43.909797	13.333834	10.751823	2.7	30	38	0.42331	220.22	23.8903	0.47040924	B
2022-11-09T22:15:43.777106Z	43.968229	13.279178	9.048391	1.57	15	18	0.322679	307.088	27.5686	0.596285847	C
2022-11-09T22:19:28.966305Z	43.920657	13.344975	11.939478	2.4	27	38	0.314647	241.376	26.253	0.440134529	B
2022-11-09T22:24:08.861011Z	43.994087	13.266332	7.238012	1.74	22	29	0.377688	280.089	33.3678	0.543847012	C
2022-11-09T22:30:46.366804Z	43.985041	13.305377	4.744111	1.79	23	31	0.385784	278.1	31.2419	0.534271218	C
2022-11-09T22:32:34.508415Z	43.921116	13.349922	11.1625	2.23	26	35	0.336871	243.714	27.2192	0.461442764	B
2022-11-09T22:37:30.630463Z	43.934433	13.364937	4.358788	1.75	23	37	0.350486	244.157	27.437	0.462766774	B
2022-11-09T22:40:58.750626Z	43.926041	13.319261	7.296094	1.66	9	13	0.235776	283.544	26.3177	0.609543753	C
2022-11-09T22:44:20.752665Z	43.955677	13.253256	4.219213	1.38	15	19	0.258701	266.405	25.2123	0.509845857	C
2022-11-09T22:50:35.760650Z	43.915307	13.352146	7.010726	1.54	10	13	0.226527	267.862	25.7319	0.596429938	C
2022-11-09T22:56:26.009858Z	44.000673	13.323165	7.611226	2.39	25	39	0.354362	254.071	33.0364	0.491992319	B
2022-11-09T22:59:34.016394Z	43.874041	13.313991	8.966655	2.32	28	36	0.313173	227.586	20.4193	0.414019208	B
2022-11-09T23:05:11.701469Z	44.000718	13.322163	7.389077	1.45	11	13	0.174198	289.668	40.7385	0.657275709	C
2022-11-09T23:08:56.940137Z	43.927942	13.352612	7.592425	1.61	21	28	0.246317	242.882	26.9029	0.439907535	B
2022-11-09T23:10:19.688360Z	43.92923	13.348521	7.970709	1.91	23	32	0.397896	244.031	27.5266	0.496646655	B
2022-11-09T23:11:48.508713Z	43.983444	13.293872	4.701863	1.45	20	22	0.19442	282.101	30.3569	0.498697772	B
2022-11-09T23:15:38.404605Z	43.972799	13.315571	6.869219	2.85	25	39	0.436255	268.402	30.4774	0.528599691	C
2022-11-09T23:26:02.367751Z	43.952404	13.372967	5.168547	1.54	19	25	0.282384	247.088	28.8006	0.478354117	B
2022-11-09T23:31:33.528850Z	43.839169	13.278819	1.677678	0.92	10	12	0.0927533	265.325	10.7447	0.655071336	C
2022-11-09T23:32:28.458426Z	43.912573	13.324082	5.786083	1.28	8	12	0.0760093	246.474	11.7944	0.567833715	C
2022-11-09T23:42:27.954475Z	43.911956	13.28104	12.188806	1.93	14	17	0.257568	231.609	26.3287	0.510069377	C
2022-11-09T23:42:40.111939Z	43.947809	13.258413	6.993264	2.82	14	19	0.189506	297.484	26.9752	0.511632821	C
2022-11-09T23:47:14.297583Z	43.873785	13.335843	8.935726	1.91	26	32	0.242884	228.524	20.5841	0.392645021	B
2022-11-09T23:48:49.843154Z	43.887621	13.512186	8.864867	1.35	10	11	0.119883	287.766	30.0758	0.691787494	C
2022-11-09T23:49:04.001080Z	43.940714	13.331428	6.598176	1.7	13	18	0.215422	244.402	27.8665	0.497932225	B
2022-11-09T23:50:14.032420Z	43.945351	13.329887	7.181598	1.61	12	16	0.236876	239.729	26.3414	0.524304929	C
2022-11-09T23:59:37.985005Z	43.982475	13.278799	2.07515	2.14	25	37	0.403203	270.89	27.6146	0.516646903	C
2022-11-10T00:02:09.686581Z	43.947673	13.296191	7.774609	1.24	7	9	0.203629	296.519	26.1759	0.760704064	D
2022-11-10T00:02:51.322652Z	44.005097	13.270242	11.49202	2.51	30	42	0.31368	254.252	33.7772	0.477198536	B
2022-11-10T00:03:23.970972Z	43.956521	13.300284	7.122951	2.34	15	22	0.322107	247.356	29.9405	0.509766342	C
2022-11-10T00:07:33.644446Z	43.91948	13.308711	6.386796	1.36	10	13	0.340586	293.47	25.5692	0.70720736	C
2022-11-10T00:09:23.032053Z	43.910149	13.246737	4.004123	1.25	12	17	0.311858	284.935	22.3171	0.549252249	C
2022-11-10T00:13:05.643229Z	43.926487	13.293991	12.159968	2.54	30	33	0.326022	239.551	19.0949	0.45183893	B
2022-11-10T00:17:03.905800Z	43.922311	13.311454	14.770948	1.77	25	32	0.310651	229.423	21.9178	0.429878154	B
2022-11-10T00:18:41.497241Z	43.917117	13.280893	4.621822	1.32	11	16	0.224901	272.737	23.7683	0.530291668	C
2022-11-10T00:31:48.602037Z	43.901516	13.351728	10.125673	1.17	8	11	0.207777	270.107	21.5697	0.65687548	C
2022-11-10T00:32:24.983140Z	43.888346	13.323134	13.499655	1.74	22	35	0.366664	227.96	20.7135	0.437693083	B
2022-11-10T00:36:57.469323Z	43.958558	13.273636	4.06163	1.7	27	36	0.280132	240.163	27.4043	0.433688792	B
2022-11-10T00:47:46.805654Z	43.953534	13.230398	2.961945	1.16	10	17	0.286129	267.532	26.1198	0.547395653	C
2022-11-10T00:48:35.767142Z	43.892965	13.308268	3.994224	1.29	11	14	0.370444	267.428	21.527	0.621993616	C
2022-11-10T01:02:07.662815Z	43.995658	13.283505	9.534798	2.38	27	34	0.343203	270.696	33.1089	0.508039929	C
2022-11-10T01:15:15.106868Z	43.848775	13.417473	8.26351	1.21	11	13	0.362072	261.437	29.4478	0.656700939	C
2022-11-10T01:21:24.485665Z	43.916265	13.35459	14.66346	1.32	8	11	0.270931	292.76	24.7282	0.70721507	C
2022-11-10T01:22:06.581552Z	43.925074	13.288491	10.031593	1.57	15	21	0.283913	257.04	25.0015	0.507333301	C
2022-11-10T01:27:25.313306Z	43.838521	13.379932	9.824989	1.18	11	17	0.25202	261.518	18.7502	0.515021061	C
2022-11-10T01:28:17.868084Z	43.845692	13.362417	8.076719	1.34	16	24	0.275501	238.191	18.3114	0.435717431	B
2022-11-10T01:32:43.226087Z	43.920839	13.164675	4.112042	0.95	7	11	0.147706	279.123	14.8008	0.796702364	D
2022-11-10T01:36:21.612286Z	43.855903	13.33463	10.336014	0.97	8	11	0.131924	295.238	17.5377	0.637956694	C
2022-11-10T01:43:04.032640Z	43.908372	13.285196	16.691033	2.83	30	39	0.270222	228.87	22.0229	0.396101259	B
2022-11-10T01:44:41.053480Z	43.990512	13.266534	6.340077	2.16	29	39	0.32282	248.229	31.0715	0.4678907	B
2022-11-10T01:53:19.231111Z	43.935318	13.298467	9.755677	1.71	16	21	0.244467	239.734	26.3853	0.474366285	B
2022-11-10T01:55:14.227734Z	43.984852	13.190223	10.055829	1.73	7	8	0.101572	325.122	29.7755	0.84687669	D
2022-11-10T02:02:42.294823Z	43.908822	13.249917	30.48349	1.4	7	9	0.241514	287.014	28.8231	0.786860307	D
2022-11-10T02:03:18.536768Z	43.960503	13.154957	6.785198	0.78	7	9	0.141967	278.547	12.5805	0.784372864	D
2022-11-10T02:04:42.372581Z	43.887376	13.26552	8.68574	1.2	10	10	0.341707	294.186	28.3016	0.772617058	D
2022-11-10T02:10:26.245975Z	43.991741	13.232529	7.084001	1.66	15	21	0.223386	285.589	29.8447	0.507673699	C
2022-11-10T02:13:05.460016Z	43.995541	13.218907	6.302792	1.5	12	16	0.174893	295.846	28.4483	0.55103127	C
2022-11-10T02:13:50.145768Z	43.927599	13.302704	6.218287	1.26	8	9	0.247243	288.243	29.5026	0.800222903	D
2022-11-10T02:14:13.371224Z	43.981599	13.218582	5.982457	1.53	15	18	0.216914	292.576	26.9224	0.531637621	C
2022-11-10T02:14:35.428074Z	43.96336	13.326218	5.825662	2.32	18	28	0.273442	247.209	29.4566	0.463960178	B
2022-11-10T02:15:32.429628Z	43.941412	13.280853	5.106058	1.68	12	15	0.190295	306.746	27.9064	0.588799885	C
2022-11-10T02:16:29.603282Z	43.956936	13.345228	5.44095	1.75	25	37	0.296322	266.962	29.0075	0.462590349	B
2022-11-10T02:17:52.896748Z	43.935096	13.278777	3.721687	1.24	13	17	0.215549	264.654	22.6261	0.511336466	C
2022-11-10T02:25:37.439577Z	43.951967	13.303918	14.863248	1.51	16	19	0.233886	280.784	30.3955	0.530254435	C
2022-11-10T02:26:12.433221Z	43.947368	13.327507	6.974804	1.58	13	18	0.353156	264.946	32.078	0.571260337	C
2022-11-10T02:30:27.583941Z	43.940258	13.182842	7.856401	1.12	17	20	0.211357	237.155	18.2051	0.452472562	B
2022-11-10T02:30:40.115986Z	43.963932	13.270682	2.960216	1.68	10	13	0.196435	286.315	24.3533	0.613006695	C
2022-11-10T02:37:38.525082Z	43.934288	13.327027	6.078721	1.48	19	24	0.233136	257.769	26.4249	0.459728741	B
2022-11-10T02:43:16.651890Z	43.945538	13.342825	8.334226	1.6	16	20	0.311766	263.26	33.5385	0.553725533	C
2022-11-10T02:44:02.789146Z	43.877399	13.3234	8.589034	2.4	26	35	0.300618	228.688	20.8227	0.409752548	B
2022-11-10T02:51:09.826082Z	43.993177	13.261146	3.721842	1.4	18	25	0.25869	301.667	31.5875	0.521996924	C
2022-11-10T02:53:01.266269Z	43.933992	13.388719	6.220207	1.46	15	20	0.40379	269.686	39.592	0.62344797	C
2022-11-10T02:54:02.341840Z	43.929563	13.367665	5.249836	1.45	22	33	0.323065	270.991	25.0668	0.472411194	B
2022-11-10T02:58:22.048924Z	43.8136	13.214215	11.499357	1.14	9	10	0.156611	257.604	11.7429	0.650734504	C
2022-11-10T02:59:44.727400Z	44.01758	13.376851	7.07491	1.18	7	8	0.132134	287.122	28.7661	1.217591653	D
2022-11-10T03:01:41.961684Z	43.91582	13.249152	10.148411	1.35	9	12	0.231663	271.258	26.0287	0.62309097	C
2022-11-10T03:13:45.277203Z	43.955598	13.325323	7.993132	1.83	25	30	0.305129	261.166	28.0334	0.473246215	B
2022-11-10T03:15:25.034338Z	43.914502	13.315219	3.936178	1.51	14	16	0.22874	244.877	19.0549	0.528801683	C
2022-11-10T03:17:13.323992Z	43.912757	13.346397	12.683931	1.32	15	20	0.292101	296.18	27.0525	0.537750687	C
2022-11-10T03:23:05.077702Z	43.981142	13.264942	6.021251	1.5	18	25	0.273419	276.987	29.047	0.493819161	B
2022-11-10T03:24:48.494940Z	43.864609	13.360997	11.483473	0.97	7	9	0.12137	276.832	14.696	0.871549307	D
2022-11-10T03:25:45.417046Z	43.961074	13.221236	3.388768	1.25	9	14	0.283589	291.256	27.8576	0.61080655	C
2022-11-10T03:26:34.652432Z	43.92816	13.341229	5.93416	1.33	11	16	0.202188	280.272	27.0166	0.54329283	C
2022-11-10T03:32:58.748154Z	43.924433	13.261236	3.293636	1.56	20	27	0.312187	287.508	23.876	0.49816952	B
2022-11-10T03:35:34.636466Z	43.953207	13.348377	3.761647	2.13	30	44	0.406007	245.598	28.384	0.484877398	B
2022-11-10T03:40:54.531331Z	43.99659	13.287909	6.578449	1.76	23	34	0.353838	253.858	33.3247	0.500264978	C
2022-11-10T03:41:25.011986Z	43.90226	13.351694	9.007288	1.73	15	23	0.236444	235.827	23.6409	0.443397439	B
2022-11-10T03:41:43.164713Z	43.933925	13.284654	9.347121	1.77	6	10	0.134797	271.989	24.2721	0.6802309	C
2022-11-10T03:43:46.450631Z	43.925877	13.31715	5.794332	1.64	21	28	0.261274	236.124	24.6133	0.432168349	B
2022-11-10T03:44:59.156541Z	43.919002	13.325206	7.533982	1.93	21	31	0.28886	237.492	24.8039	0.434165006	B
2022-11-10T03:51:20.485298Z	43.864589	13.279147	11.463429	1.27	11	12	0.239558	261.223	17.4917	0.608212054	C
2022-11-10T03:53:55.448663Z	43.916045	13.299497	7.200845	1.39	19	26	0.476202	231.875	23.4368	0.534415707	C
2022-11-10T03:54:34.789462Z	43.803234	13.269054	13.471386	0.57	7	8	0.0725421	111.816	5.62209	0.941382459	D
2022-11-10T04:01:39.823846Z	43.888325	13.365696	7.652426	1.32	9	12	0.13969	302.25	22.7989	0.624024729	C
2022-11-10T04:11:01.043870Z	43.958946	13.318934	11.328902	1.09	6	9	0.162241	312.434	27.3447	0.820632109	D
2022-11-10T04:14:19.427125Z	43.91957	13.271647	10.791686	1.3	6	8	0.0906989	290.61	24.697	0.950332258	D
2022-11-10T04:57:26.256655Z	43.883953	13.351686	6.55629	1.03	9	13	0.292809	266.809	13.561	0.599762765	C
2022-11-10T05:04:24.341246Z	43.962982	13.284536	7.994932	1.33	11	14	0.191255	310.335	29.0108	0.616811958	C
2022-11-10T05:08:10.854442Z	43.919126	13.345357	7.064702	1.37	9	12	0.200942	275.727	25.2841	0.619515883	C
2022-11-10T05:13:11.158378Z	43.939089	13.308978	17.086464	1.59	7	9	0.186772	281.228	35.946	0.797669448	D
2022-11-10T05:13:34.491620Z	43.965658	13.280481	7.783535	1.73	10	14	0.282951	242.872	30.0232	0.586392707	C
2022-11-10T05:14:59.276361Z	43.941206	13.32603	7.053807	1.84	17	22	0.259296	243.894	27.8194	0.478266486	B
2022-11-10T05:16:05.794116Z	43.813989	13.350535	18.801454	1.46	11	15	0.388152	270.755	15.8132	0.636956069	C
2022-11-10T05:20:28.198707Z	43.99582	13.299141	7.07002	1.61	11	15	0.358832	271.743	33.4277	0.624620743	C
2022-11-10T05:21:21.524161Z	43.909103	13.329998	7.725313	1.55	10	11	0.150834	249.515	22.7757	0.630011523	C
2022-11-10T05:22:37.969138Z	43.955903	13.306713	9.671447	2.1	22	30	0.338537	262.732	28.7914	0.488909796	B
2022-11-10T05:37:45.363326Z	43.89979	13.324446	8.593823	1.16	8	8	0.0760708	242.348	9.30775	1.01324467	D
2022-11-10T05:42:32.821920Z	43.945702	13.296323	6.032593	1.7	6	8	0.114195	277.457	26.3316	0.813573714	D
2022-11-10T05:51:13.768821Z	43.950348	13.366579	8.582108	1.62	8	9	0.284697	244.893	27.8006	0.756934816	D
2022-11-10T06:04:32.704437Z	43.960568	13.349088	10.608016	1.74	10	12	0.17866	279.272	41.2488	0.677912503	C
2022-11-10T06:07:48.964954Z	43.924013	13.281349	8.834808	2.25	26	38	0.37942	235.371	24.7704	0.457590261	B
2022-11-10T06:09:45.280048Z	43.965353	13.385582	6.729611	1.9	11	12	0.308622	318.756	31.4504	0.712783557	C
2022-11-10T06:10:52.752533Z	43.988276	13.320536	6.857877	1.71	7	8	0.309498	276.839	25.2899	0.966539654	D
2022-11-10T06:11:22.908296Z	43.883497	13.325051	10.174366	1.62	12	15	0.242971	231.982	22.2871	0.526675598	C
2022-11-10T06:28:12.710683Z	43.975393	13.244951	3.924386	1.74	14	19	0.231833	282.989	24.5881	0.525339437	C
2022-11-10T06:34:35.582164Z	43.970893	13.313424	7.839917	1.74	12	14	0.266787	248.573	30.3848	0.589399058	C
2022-11-10T06:37:25.166654Z	43.929247	13.377138	7.399267	1.61	9	11	0.191992	276.045	25.2242	0.668017572	C
2022-11-10T07:08:23.124957Z	43.909675	13.28488	12.641929	1.76	5	8	0.146745	241.911	27.1045	0.857839201	D
2022-11-10T07:40:44.746857Z	43.881715	13.334795	9.474365	2.26	26	35	0.331976	226.357	19.8642	0.422296535	B
2022-11-10T07:46:02.605739Z	43.957243	13.31318	12.856812	1.69	8	11	0.220399	278.375	50.8436	0.762646562	D
2022-11-10T07:47:09.261184Z	43.9486	13.279543	5.572336	1.62	11	13	0.237766	306.305	26.4847	0.629898389	C
2022-11-10T07:47:21.576009Z	43.924667	13.342777	6.178692	2.12	12	15	0.169248	267.884	25.7243	0.537501262	C
2022-11-10T08:05:50.341919Z	43.950946	13.227321	8.237539	1.9	9	12	0.394256	278.736	26.5443	0.676860661	C
2022-11-10T08:15:56.206294Z	43.905096	13.363629	9.529097	2.07	19	23	0.325958	254.504	24.9336	0.492747174	B
2022-11-10T09:08:29.684737Z	43.915461	13.298864	18.263966	3.43	30	40	0.276027	231.102	22.6937	0.401889027	B
2022-11-10T09:14:32.422537Z	43.938434	13.326049	8.501935	1.97	14	17	0.252693	238.984	25.9347	0.51406985	C
2022-11-10T09:21:14.674458Z	43.957493	13.307985	6.352273	1.72	11	13	0.11935	280.63	27.9878	0.595433603	C
2022-11-10T09:27:01.430820Z	43.930019	13.34907	8.741913	2.4	26	37	0.350356	258.509	26.7657	0.469095003	B
2022-11-10T09:44:12.204088Z	43.911427	13.353559	11.581923	1.79	10	12	0.285671	274.025	26.763	0.646802649	C
2022-11-10T09:48:27.287864Z	43.955872	13.330954	7.762976	2.22	19	26	0.279925	247.94	29.6347	0.473939819	B
2022-11-10T09:54:52.487745Z	43.906069	13.36408	11.241498	1.76	7	10	0.179769	239.615	41.2512	0.775926523	D
2022-11-10T09:56:23.743584Z	43.967064	13.33412	10.699466	2.26	20	27	0.352319	229.56	30.7301	0.492821126	B
2022-11-10T10:00:28.764057Z	43.931522	13.255839	6.287095	1.97	10	12	0.227053	267.963	29.1652	0.633484038	C
2022-11-10T10:03:40.374151Z	43.915119	13.350021	8.69572	2.02	18	19	0.211785	239.942	25.5515	0.476431347	B
2022-11-10T10:07:22.108771Z	43.927679	13.219019	9.076223	1.8	11	13	0.286877	224.493	22.8897	0.585670902	C
2022-11-10T10:19:35.827899Z	43.873336	13.306976	9.432371	1.88	20	24	0.307399	231.683	22.0567	0.460209774	B
2022-11-10T10:30:44.405626Z	43.953581	13.328526	10.304341	2.22	12	16	0.229711	245.523	28.6614	0.53072508	C
2022-11-10T10:37:27.927088Z	43.945011	13.30318	7.046217	2.06	9	11	0.171008	240.318	36.9429	0.667315036	C
2022-11-10T10:39:23.703436Z	43.938889	13.3145	18.154793	2.14	8	11	0.233531	245.942	32.7332	0.690604241	C
2022-11-10T10:39:49.226668Z	43.953187	13.324792	8.400189	2.75	28	36	0.314172	244.677	28.3363	0.455396954	B
2022-11-10T10:49:21.490091Z	43.895603	13.275994	19.314034	1.8	11	15	0.272109	225.363	24.2649	0.535864984	C
2022-11-10T10:51:31.688686Z	43.952218	13.327309	13.38501	2.22	20	23	0.214488	245.595	28.6471	0.46531765	B
2022-11-10T11:07:00.141705Z	43.895078	13.328653	12.590484	3.3	32	38	0.257258	232.412	22.4605	0.397146698	B
2022-11-10T11:10:15.455410Z	43.876879	13.287172	27.238966	1.88	8	11	0.174479	267.817	24.8645	0.648727276	C
2022-11-10T11:18:09.589752Z	43.867008	13.359087	9.268596	1.5	10	13	0.233094	264.967	20.6666	0.590528929	C
2022-11-10T11:22:07.864718Z	43.954575	13.331798	7.121549	2.81	22	27	0.383377	264.527	29.6973	0.522645583	C
2022-11-10T11:23:21.058619Z	43.930337	13.30484	8.991887	2.3	16	23	0.349333	240.946	26.6877	0.498762536	B
2022-11-10T11:26:36.052389Z	43.929968	13.249809	23.958041	2.08	9	11	0.295084	245.6	37.5179	0.795096032	D
2022-11-10T11:28:45.408889Z	43.883262	13.369125	14.034414	1.32	8	9	0.116161	241.819	13.2201	1.289059859	D
2022-11-10T11:29:24.380119Z	43.889432	13.390963	4.587361	1.73	12	13	0.207975	270.814	24.1629	0.585533378	C
2022-11-10T11:32:06.222745Z	43.920125	13.294423	13.48286	2.35	22	30	0.667302	230.578	22.6314	0.62181661	C
2022-11-10T11:37:39.114303Z	43.92166	13.303017	15.885389	3.24	29	40	0.344991	233.669	23.7225	0.437556704	B
2022-11-10T11:40:29.527488Z	43.951235	13.324399	6.068262	2.12	19	24	0.383398	224.185	30.354	0.528843893	C
2022-11-10T11:41:40.537440Z	43.94018	13.29281	6.634522	1.8	7	9	0.157132	279.368	26.5685	0.744130039	C
2022-11-10T11:43:56.043630Z	43.919909	13.297041	20.221737	2.2	24	30	0.324397	226.957	21.3411	0.437974818	B
2022-11-10T11:45:06.768214Z	43.920176	13.288357	7.604649	1.67	8	12	0.247808	233.211	24.099	0.60372868	C
2022-11-10T11:47:52.247385Z	43.9652	13.304604	11.430207	2.42	21	28	0.277997	264.453	29.6335	0.475883463	B
2022-11-10T11:56:04.623884Z	43.885139	13.36014	24.337082	1.63	5	8	0.224674	308.112	41.3978	0.946628499	D
2022-11-10T12:04:50.670821Z	43.942119	13.258083	3.515305	1.94	19	28	0.361179	263.398	23.6506	0.490732985	B
2022-11-10T12:13:48.553049Z	43.938835	13.323129	6.971538	1.79	14	16	0.219249	283.305	26.7066	0.547441248	C
2022-11-10T12:18:53.280106Z	43.902855	13.345236	12.692049	3	31	40	0.291636	235.32	23.4911	0.411451807	B
2022-11-10T12:22:28.797208Z	43.871229	13.279457	29.435927	1.65	9	11	0.54087	224.064	24.7994	0.74358284	C
2022-11-10T12:23:31.330439Z	43.898277	13.274491	14.9157	2.56	27	38	0.29462	226.106	21.1268	0.401129618	B
2022-11-10T12:28:55.916172Z	43.910149	13.276667	9.245673	1.76	8	8	0.0844659	310.524	26.5205	0.832132342	D
2022-11-10T12:35:51.860314Z	43.891644	13.326255	15.621386	4.09	32	42	0.236681	231.43	22.0199	0.381094446	B
2022-11-10T12:39:03.572452Z	43.900301	13.31782	32.900552	2.14	8	9	0.196562	271.132	21.9873	0.75804343	D
2022-11-10T12:42:03.506916Z	43.875076	13.319818	10.261643	1.81	15	18	0.340096	212.116	15.8514	0.494894405	B
2022-11-10T12:43:30.229801Z	43.871805	13.33723	9.19916	1.64	7	11	0.209856	229.841	21.06	0.619645164	C
2022-11-10T12:47:43.095619Z	43.907227	13.343553	6.565991	2.11	11	16	0.304634	240.696	25.7859	0.543249646	C
2022-11-10T12:50:34.139064Z	43.923513	13.352051	5.996469	2.38	24	34	0.353381	241.254	26.1625	0.460830221	B
2022-11-10T12:51:02.879553Z	43.832305	13.360183	1.684375	2.23	13	16	0.395034	213.651	14.4978	0.552011411	C
2022-11-10T12:52:14.757529Z	43.904453	13.33113	9.142996	1.73	14	18	0.250505	235.852	23.8954	0.492081989	B
2022-11-10T12:53:19.081993Z	43.918062	13.383595	8.475269	2.18	8	13	0.225293	240.611	35.1629	0.61400372	C
2022-11-10T12:55:35.070625Z	43.921658	13.368018	10.250595	2.31	24	32	0.289067	243.636	27.0089	0.443657256	B
2022-11-10T12:55:50.894150Z	43.925731	13.346012	15.260551	2.42	10	13	0.222208	243.596	27.206	0.594163825	C
2022-11-10T12:57:13.115554Z	43.843611	13.30573	10.044077	1.83	20	25	0.336305	217.338	16.3391	0.438096415	B
2022-11-10T13:04:29.127254Z	43.919925	13.373288	7.050319	2.11	21	26	0.334666	244.059	27.1765	0.481083988	B
2022-11-10T13:05:28.581774Z	43.897103	13.279261	14.601126	2.33	22	32	0.307816	226.137	21.0201	0.419903483	B
2022-11-10T13:09:15.971409Z	43.926047	13.366415	12.110978	2.76	30	39	0.323895	243.768	27.1086	0.448044457	B
2022-11-10T13:13:53.350986Z	43.910906	13.26585	6.201361	1.72	10	13	0.333416	267.85	29.2436	0.6319828	C
2022-11-10T13:15:11.551876Z	43.930323	13.351624	12.850721	2.06	15	21	0.254909	240.229	35.881	0.520678324	C
2022-11-10T13:26:01.456695Z	43.91991	13.375599	7.826002	2.71	30	39	0.359216	243.382	26.7767	0.461920732	B
2022-11-10T13:27:35.127805Z	43.882745	13.341676	14.141014	2.91	29	40	0.280297	230.809	21.4879	0.39640726	B
2022-11-10T13:29:01.616605Z	43.899983	13.345015	8.707449	2.15	19	25	0.371773	231.511	28.3425	0.498823576	B
2022-11-10T13:42:09.716223Z	43.924793	13.339442	11.594769	1.83	6	9	0.172932	240.834	40.413	0.775741039	D
2022-11-10T13:47:18.517710Z	43.920863	13.352458	8.168007	2.04	16	25	0.309655	239.165	25.2655	0.465022663	B
2022-11-10T13:54:00.790646Z	43.912115	13.361708	11.046047	1.96	13	16	0.400446	243.163	36.8031	0.623942538	C
2022-11-10T13:58:07.077972Z	43.907911	13.353357	8.979828	2.07	20	26	0.348131	239.295	31.2628	0.5003701	C
2022-11-10T14:04:01.727317Z	43.924313	13.366185	8.581425	2.09	18	23	0.313833	243.612	36.9806	0.528379227	C
2022-11-10T14:17:57.347454Z	44.002518	13.269608	10.517906	2.87	28	38	0.386542	253.45	33.3882	0.50939271	C
2022-11-10T14:18:55.722848Z	43.895871	13.360537	7.585936	1.89	12	15	0.315458	232.532	21.9001	0.551441532	C
2022-11-10T14:28:20.738498Z	43.914344	13.372297	6.860773	1.88	14	19	0.299136	242.326	42.7052	0.581454683	C
2022-11-10T14:29:54.845644Z	43.921318	13.257207	16.650778	2.41	26	32	0.189776	231.721	23.9981	0.38997239	B
2022-11-10T14:33:17.367183Z	43.858409	13.36812	13.614876	1.78	7	8	0.18901	276.316	34.8895	0.893169823	D
2022-11-10T14:37:18.412041Z	43.868626	13.336184	8.810356	2.05	20	24	0.318656	228.628	20.7203	0.452603706	B
2022-11-10T14:39:27.328688Z	43.960429	13.327218	8.132843	2.28	18	20	0.313813	245.72	28.9271	0.516125108	C
2022-11-10T14:56:02.454303Z	43.969378	13.233475	15.994308	2.51	25	32	0.322884	243.038	29.3418	0.471880029	B
2022-11-10T15:01:56.789296Z	43.897198	13.345533	10.981378	3.1	28	33	0.265062	233.897	22.8412	0.411620824	B
2022-11-10T15:16:44.483489Z	43.937815	13.29008	9.010889	1.85	9	12	0.195166	238.657	26.2879	0.601251861	C
2022-11-10T15:22:07.925933Z	44.00493	13.257354	7.009823	2.63	27	38	0.341737	270.913	33.765	0.501306357	C
2022-11-10T15:23:25.042539Z	43.757019	13.375687	24.114878	1.36	8	10	0.215238	162.102	21.8866	1.013092428	D
2022-11-10T15:37:28.422016Z	43.877143	13.349018	6.865693	1.9	14	17	0.236873	260.242	22.116	0.506291835	C
2022-11-10T15:38:48.948109Z	43.914365	13.294831	6.381331	2.02	10	11	0.168613	315.97	25.1149	0.69362518	C
2022-11-10T15:51:10.533148Z	43.847647	13.375575	9.681478	1.68	8	8	0.143682	227.303	19.5623	0.783047646	D
2022-11-10T16:00:44.831177Z	43.881211	13.397882	23.131957	1.77	8	10	0.281034	232.874	31.5065	0.756904028	D
2022-11-10T16:04:53.484763Z	43.933955	13.341997	11.904344	2.7	27	36	0.322307	244.845	27.9422	0.457319053	B
2022-11-10T16:17:15.089473Z	43.946962	13.339512	9.705412	1.92	15	18	0.295677	276.36	33.0714	0.564634976	C
2022-11-10T16:42:36.014661Z	43.963848	13.321314	8.169228	1.75	10	11	0.38565	280.556	29.7958	0.715536101	C
2022-11-10T16:43:33.434822Z	43.927941	13.30063	12.644603	1.86	5	8	0.147672	242.073	27.2189	0.827667332	D
2022-11-10T16:45:34.520639Z	43.884367	13.344196	26.870975	1.67	7	8	0.165529	309.537	16.1	0.904008234	D
2022-11-10T16:59:16.387106Z	43.893874	13.335675	10.262452	1.71	12	15	0.182612	233.025	22.6233	0.510285353	C
2022-11-10T17:05:11.479150Z	43.885876	13.365009	9.505695	1.16	8	9	0.1639	285.404	18.1538	0.877170032	D
2022-11-10T17:16:30.641096Z	43.840982	13.318419	8.737897	1.41	13	14	0.243155	257.31	16.4007	0.550128565	C
2022-11-10T17:19:14.064456Z	43.847067	13.251089	8.381965	1.12	7	10	0.122368	298.899	16.2758	0.700298036	C
2022-11-10T17:21:25.367737Z	43.825197	13.319112	5.658961	1.44	8	11	0.175411	231.941	32.6431	0.664844456	C
2022-11-10T17:25:32.675896Z	43.952752	13.283262	5.669169	1.95	16	20	0.33929	242.465	27.8528	0.519232023	C
2022-11-10T17:49:27.650439Z	43.950791	13.334255	7.486595	1.93	9	13	0.215373	245.748	38.7115	0.625344605	C
2022-11-10T17:54:12.541639Z	43.898192	13.316755	16.615512	4.28	34	46	0.269079	231.263	22.1594	0.390809143	B
2022-11-10T17:55:58.268787Z	43.93301	13.341517	9.426659	2.76	6	9	0.142439	241.271	26.3349	0.736053697	C
2022-11-10T17:56:36.467395Z	43.941344	13.329534	7.146938	2.05	5	8	0.132207	282.287	26.1766	0.814214394	D
2022-11-10T17:57:39.282262Z	43.922757	13.318489	8.021262	1.89	5	9	0.066883	279.727	28.4456	0.743645892	C
2022-11-10T18:00:29.949174Z	43.920639	13.359337	9.943	2.51	29	38	0.333111	242.933	26.7491	0.450170697	B
2022-11-10T18:02:45.071381Z	44.013341	13.49438	5.093083	2.68	20	22	0.314636	268.481	28.3917	0.607025058	C
2022-11-10T18:05:44.319680Z	43.92494	13.34641	6.987372	1.91	16	21	0.295294	243.171	27.1535	0.494968932	B
2022-11-10T18:07:14.390530Z	43.868385	13.315193	11.843198	1.98	22	30	0.294861	225.014	19.4702	0.410628853	B
2022-11-10T18:07:42.379829Z	43.871278	13.379345	14.574284	2.18	10	14	0.198067	232.825	31.454	0.570869141	C
2022-11-10T18:14:16.199896Z	43.875524	13.355783	6.789853	1.52	10	13	0.301838	264.95	24.4356	0.62436125	C
2022-11-10T18:14:34.798776Z	43.922124	13.334896	6.342286	1.65	6	9	0.208105	281.599	24.5907	0.760482687	D
2022-11-10T18:15:42.317654Z	43.926257	13.353536	8.285571	2.58	28	37	0.279409	244.098	27.3933	0.433641952	B
2022-11-10T18:16:16.319254Z	43.9391	13.366366	9.423158	2.15	14	20	0.287255	244.806	27.7723	0.503431476	C
2022-11-10T18:18:18.334588Z	43.891483	13.369653	5.862355	2.25	26	35	0.320495	238.239	24.4335	0.441361477	B
2022-11-10T18:19:49.651619Z	43.920226	13.330671	6.508179	2.31	30	43	0.361723	240.719	26.0879	0.45367227	B
2022-11-10T18:20:21.174860Z	43.948889	13.327931	9.381684	2.22	7	11	0.126301	242.866	27.4845	0.631012916	C
2022-11-10T18:23:20.918419Z	43.929811	13.352034	5.222109	2.28	25	35	0.341666	242.198	26.6654	0.45763547	B
2022-11-10T18:27:26.695081Z	43.911995	13.357421	7.382025	1.66	13	16	0.235304	239.774	25.2563	0.532699038	C
2022-11-10T18:33:41.635744Z	43.897407	13.269561	14.447231	2.34	26	33	0.251652	227.003	21.5691	0.395063435	B
2022-11-10T18:34:56.248839Z	43.900719	13.310523	3.476529	1.55	8	11	0.167874	209.648	15.169	0.610567147	C
2022-11-10T18:36:44.734288Z	43.906811	13.314093	7.318523	1.7	10	13	0.143507	234.445	23.6034	0.552715311	C
2022-11-10T18:37:10.926685Z	43.946604	13.325304	7.138605	1.91	12	14	0.226093	241.35	26.8208	0.560896369	C
2022-11-10T18:40:23.096974Z	43.791609	13.249666	13.9458	1.2	7	8	0.0670568	238.345	9.14823	1.081008161	D
2022-11-10T18:41:13.365432Z	43.979065	13.390175	5.573549	1.85	14	18	0.303703	256.998	33.7623	0.556306213	C
2022-11-10T18:43:08.692382Z	43.978077	13.294662	6.180735	2.39	29	43	0.343645	250.272	31.4234	0.474198691	B
2022-11-10T18:52:20.730428Z	43.88906	13.358777	8.80844	1.65	11	14	0.24517	230.546	28.8845	0.567971955	C
2022-11-10T18:53:58.552561Z	43.919448	13.353515	7.751439	2.31	30	39	0.30521	238.965	25.0722	0.42806018	B
2022-11-10T18:55:02.314778Z	43.92245	13.327781	10.082358	1.75	8	10	0.252026	242.912	37.0646	0.748867441	C
2022-11-10T18:55:35.194307Z	43.889776	13.472797	11.74973	1.65	8	11	0.190999	317.137	31.8693	0.723649863	C
2022-11-10T18:56:50.931883Z	43.920577	13.34082	7.337494	2.27	28	38	0.36224	240.062	25.7243	0.456886502	B
2022-11-10T18:58:45.881583Z	43.916281	13.355129	4.86667	1.95	24	32	0.307614	239.118	25.1447	0.441060293	B
2022-11-10T19:00:03.146689Z	43.886862	13.308658	14.493034	2.57	28	37	0.296737	224.682	19.653	0.40075521	B
2022-11-10T19:02:34.737484Z	43.901364	13.350514	9.60532	1.76	21	27	0.364201	237.47	30.6283	0.50121075	C
2022-11-10T19:03:56.136197Z	43.834175	13.339633	8.768521	1.27	7	9	0.246534	314.346	57.769	1.029571777	D
2022-11-10T19:04:27.150344Z	43.927344	13.34053	7.436778	2	24	31	0.312431	241.095	26.2842	0.450495175	B
2022-11-10T19:08:17.278115Z	43.921678	13.351623	8.970838	1.76	7	8	0.156964	244.963	28.0627	0.808362991	D
2022-11-10T19:14:57.829858Z	43.979979	13.296321	5.495329	1.92	23	37	0.358041	251.968	32.1653	0.491011348	B
2022-11-10T19:21:44.042524Z	43.923379	13.213505	1.240024	1.4	13	15	0.258691	290.481	19.1239	0.583437313	C
2022-11-10T19:22:15.702114Z	43.970144	13.279781	4.273712	1.71	22	27	0.2447	244.342	29.06	0.452523477	B
2022-11-10T19:27:24.773084Z	43.918437	13.358701	11.479792	1.74	15	20	0.305547	241.634	32.1063	0.522996863	C
2022-11-10T19:28:50.641351Z	43.892485	13.336592	12.372698	2.39	31	40	0.360338	231.997	22.1418	0.435721642	B
2022-11-10T19:31:46.244014Z	43.925465	13.347828	5.191793	1.9	23	33	0.335684	240.126	25.7713	0.45359306	B
2022-11-10T19:42:14.899885Z	43.940804	13.279515	5.522077	1.64	14	16	0.182296	233.843	26.4797	0.511260825	C
2022-11-10T19:42:46.368073Z	43.93534	13.369287	9.185218	1.8	21	27	0.283104	246.085	33.9332	0.488151645	B
2022-11-10T19:48:12.325560Z	43.941722	13.226001	12.69521	1.29	7	8	0.204472	297.664	31.3785	0.885963499	D
2022-11-10T20:04:00.632870Z	43.92236	13.339109	4.667792	1.62	12	16	0.133794	267.24	25.3745	0.513576956	C
2022-11-10T20:11:33.919779Z	44.131313	13.372312	12.271746	1.6	7	9	0.192977	300.278	30.7966	0.873019414	D
2022-11-10T20:21:03.027909Z	43.88758	13.383109	4.513684	1.18	9	12	0.158375	293.988	18.9778	0.666728662	C
2022-11-10T20:26:24.274792Z	43.989278	13.278155	5.95847	1.91	24	32	0.306262	247.705	30.613	0.470400921	B
2022-11-10T20:37:31.671016Z	43.920551	13.336612	13.624697	1.98	23	31	0.280126	239.358	25.4945	0.435741894	B
2022-11-10T20:44:41.555889Z	43.961361	13.23257	3.489589	1.31	10	13	0.291092	293.374	27.7813	0.632174147	C
2022-11-10T20:50:13.680947Z	43.949863	13.295208	7.159715	1.73	21	31	0.343163	244.723	28.6982	0.477060371	B
2022-11-10T20:53:26.776041Z	43.84446	13.430564	15.801034	1.51	12	13	0.19996	288.748	39.1905	0.713143419	C
2022-11-10T20:56:09.022345Z	43.864337	13.306479	11.356374	0.62	9	12	0.0911648	146.346	6.18752	0.570232859	C
2022-11-10T21:01:29.324766Z	43.997253	13.309265	7.941612	2.65	29	44	0.357546	254.673	33.4488	0.490675217	B
2022-11-10T21:14:25.052109Z	43.914342	13.258033	7.434971	1.51	7	10	0.16418	264.559	21.9338	0.682121536	C
2022-11-10T21:15:28.441456Z	43.907132	13.334514	7.312632	1.44	11	16	0.392668	254.608	30.1511	0.601962034	C
2022-11-10T21:16:07.111146Z	43.915689	13.338033	9.786137	1.54	13	16	0.270158	238.704	35.2146	0.567709135	C
2022-11-10T21:19:52.434629Z	43.912325	13.214241	5.618422	1.51	11	14	0.44321	259.87	24.9678	0.638268934	C
2022-11-10T21:20:39.682216Z	43.954156	13.301871	7.484477	1.88	24	30	0.332914	262.442	28.6518	0.486505731	B
2022-11-10T21:24:32.939560Z	43.91767	13.38652	8.751212	1.55	8	10	0.376206	279.264	24.0065	0.752217832	D
2022-11-10T21:26:12.369694Z	43.910286	13.296408	4.66698	1.28	11	14	0.210299	270.052	22.7182	0.567762067	C
2022-11-10T21:30:16.875180Z	43.929708	13.35844	6.178441	1.52	18	25	0.267797	242.372	26.6397	0.457958198	B
2022-11-10T21:33:44.239824Z	43.931404	13.32138	9.292827	1.7	10	13	0.195631	241.646	26.6868	0.574208763	C
2022-11-10T21:36:07.343745Z	43.886166	13.298652	8.664809	1.7	18	24	0.40505	226.695	20.625	0.490447384	B
2022-11-10T21:38:43.911065Z	43.90631	13.311906	19.66724	1.63	16	22	0.389635	230.524	27.2658	0.541803995	C
2022-11-10T21:43:45.843603Z	43.817318	13.33231	7.929875	1.29	11	12	0.267879	248.613	14.0095	0.649510566	C
2022-11-10T21:45:33.201299Z	43.971749	13.318349	8.78944	1.97	20	27	0.331099	264.113	29.4654	0.500031289	C
2022-11-10T21:53:10.633248Z	43.912151	13.324296	5.118918	1.47	14	19	0.209401	273.271	23.3234	0.493316689	B
2022-11-10T21:55:39.765163Z	43.816314	13.292812	8.889916	1.13	10	11	0.275307	268.946	21.3737	0.681152917	C
2022-11-10T21:56:45.081549Z	43.889226	13.325496	10.097655	1.55	14	18	0.260679	230.879	21.7543	0.483398145	B
2022-11-10T21:58:42.176179Z	43.926731	13.333162	7.054216	2.27	30	39	0.352046	240.742	26.1854	0.453876192	B
2022-11-10T21:59:12.705397Z	43.913496	13.351033	6.783946	2.75	23	30	0.307789	236.519	24.0275	0.441576049	B
2022-11-10T22:08:13.785779Z	43.938394	13.314759	7.366624	1.5	14	17	0.207509	279.047	26.6506	0.527174967	C
2022-11-10T22:10:49.645508Z	43.919223	13.339906	8.066595	1.82	25	33	0.374065	239.816	25.6242	0.470779382	B
2022-11-10T22:15:30.556189Z	43.953473	13.27396	8.373997	1.64	6	8	0.102366	269.848	29.7439	0.819446554	D
2022-11-10T22:27:25.877104Z	43.914188	13.270502	4.882127	1.27	9	11	0.23421	261.95	27.6046	0.718178201	C
2022-11-10T22:28:05.950949Z	43.983888	13.31899	14.609346	1.44	9	11	0.232856	313.832	42.9946	0.76259849	D
2022-11-10T22:28:26.619042Z	43.948434	13.304896	9.432686	1.7	6	9	0.0939088	277.749	27.7913	0.754470034	D
2022-11-10T22:39:55.848044Z	43.744262	13.355291	13.17786	1.15	7	8	0.133154	295.757	15.2778	0.89761093	D
2022-11-10T22:46:55.315845Z	43.837398	13.35797	11.846357	1.19	13	16	0.267177	249.154	17.6846	0.514621452	C
2022-11-10T22:51:55.590724Z	43.88886	13.348228	6.441529	1.56	16	23	0.287759	230.546	21.338	0.449939466	B
2022-11-10T22:53:38.285857Z	43.856808	13.404205	10.515906	1.04	7	8	0.135486	309.961	22.1707	0.824066319	D
2022-11-10T23:02:39.793640Z	43.870383	13.422363	34.116274	1.42	8	8	0.10614	248.727	38.1728	1.485780274	D
2022-11-10T23:12:20.959681Z	43.977412	13.255371	8.854078	2.08	27	38	0.323338	247.87	31.0348	0.46751531	B
2022-11-10T23:21:20.826354Z	43.937994	13.373656	8.549256	1.93	24	33	0.373818	245.744	33.8531	0.511116872	C
2022-11-10T23:25:33.559315Z	43.917676	13.339708	6.098293	1.43	17	19	0.244864	264.704	24.016	0.501328126	C
2022-11-10T23:45:41.485397Z	43.826025	13.291946	20.117011	1.19	10	14	0.316818	262.172	12.6633	0.671800686	C
2022-11-11T00:06:13.046100Z	43.824036	13.376501	8.251593	1.29	15	23	0.336681	228.313	24.2543	0.479844923	B
2022-11-11T00:08:33.687647Z	44.004677	13.23019	3.89372	1.19	10	13	0.219976	280.687	19.4828	0.625290846	C
2022-11-11T00:11:58.774068Z	43.988772	13.260388	4.361354	1.6	21	33	0.329437	278.681	29.9845	0.498509012	B
2022-11-11T00:18:30.354780Z	43.937016	13.304999	18.559785	2.01	26	37	0.340792	241.68	27.1294	0.458288443	B
2022-11-11T00:22:15.420726Z	43.90409	13.116975	-1.00226	1.03	14	17	0.204707	247.307	17.6695	0.483246493	B
2022-11-11T00:25:15.716536Z	43.919218	13.361985	5.939049	1.52	14	19	0.240917	278.735	26.0896	0.52395676	C
2022-11-11T00:28:31.506564Z	43.848697	13.346774	8.145502	1.34	20	30	0.353305	234.109	16.7327	0.43947138	B
2022-11-11T00:28:54.238672Z	43.926246	13.362785	5.925048	2.02	20	30	0.314221	244.543	27.5407	0.461390208	B
2022-11-11T00:30:41.555324Z	43.864876	13.329517	8.087747	1.4	14	18	0.227944	271.722	20.5902	0.504690393	C
2022-11-11T00:34:08.564614Z	43.805292	13.233987	5.65085	0.75	7	8	0.162725	238.226	14.8336	0.793246179	D
2022-11-11T00:38:45.059822Z	43.939799	13.351616	7.750275	1.49	20	25	0.265019	245.477	33.1165	0.487398562	B
2022-11-11T00:40:22.052906Z	43.839303	13.306939	36.518682	1.36	6	8	0.158907	262.151	25.2358	0.844051481	D
2022-11-11T00:46:21.728612Z	43.868499	13.421599	10.118585	1.28	10	13	0.186391	302.744	23.9459	0.605867725	C
2022-11-11T00:46:48.282041Z	43.965328	13.314673	8.903163	1.71	9	11	0.199808	285.627	30.5344	0.675116291	C
2022-11-11T00:48:30.786022Z	43.958312	13.327203	19.710669	1.58	6	8	0.160022	300.679	30.4489	0.861833761	D
2022-11-11T00:49:00.590902Z	43.924509	13.347718	10.978645	1.26	6	8	0.200083	294.391	25.8399	0.847751274	D
2022-11-11T01:01:32.334052Z	43.964579	13.31085	7.420327	1.59	17	21	0.242093	282.796	28.897	0.508757743	C
2022-11-11T01:13:51.821594Z	43.952001	13.371284	4.957386	2.66	31	47	0.387376	247.653	29.0194	0.480075808	B
2022-11-11T01:21:25.203184Z	43.987371	13.225507	4.353193	1.86	24	33	0.310793	284.837	29.2297	0.486209782	B
2022-11-11T01:23:27.999271Z	43.878323	13.341693	2.787392	1.3	19	24	0.292558	266.246	19.5306	0.473657808	B
2022-11-11T01:24:45.735368Z	43.866737	13.430641	7.043946	1.35	13	17	0.119507	276.406	23.9656	0.501439189	C
2022-11-11T01:31:38.334440Z	43.896875	13.330904	11.066227	2.21	30	43	0.293652	232.248	22.387	0.404183228	B
2022-11-11T01:34:39.232445Z	43.944664	13.361505	6.323711	1.62	18	26	0.339005	267.216	28.9278	0.510777426	C
2022-11-11T01:47:26.006499Z	43.91834	13.332276	5.8887	1.69	20	26	0.252234	237.492	24.8039	0.438522909	B
2022-11-11T01:49:48.246514Z	44.006586	13.217591	10.731035	1.62	14	19	0.284276	298.517	28.5925	0.557966355	C
2022-11-11T01:51:12.375874Z	43.935615	13.291025	5.950733	1.29	7	9	0.506969	295.21	37.202	0.894904856	D
2022-11-11T02:09:22.223279Z	43.864429	13.406321	12.973589	1.16	8	11	0.209911	300.922	21.8776	0.664678111	C
2022-11-11T02:14:55.022383Z	43.924235	13.335558	6.650653	1.49	20	28	0.34592	261.997	26.1112	0.487241078	B
2022-11-11T02:17:31.448821Z	43.87526	13.374429	9.762868	1.4	12	18	0.368312	283.283	31.2337	0.614581724	C
2022-11-11T02:34:44.694388Z	43.954018	13.216329	3.364736	1.57	23	29	0.251586	262.727	24.2255	0.444293842	B
2022-11-11T02:41:59.443748Z	43.919255	13.347001	8.20554	2.29	30	41	0.330901	239.474	25.4118	0.437384057	B
2022-11-11T02:49:51.547569Z	43.923931	13.324648	9.316008	1.44	7	10	0.214898	269.77	32.181	0.722989016	C
2022-11-11T02:51:28.150215Z	44.039918	13.409153	8.610698	1.77	11	14	0.245645	272.563	43.677	0.683324107	C
2022-11-11T02:56:09.836870Z	43.93476	13.169114	1.679984	1.51	18	24	0.267399	252.357	19.2903	0.45880114	B
2022-11-11T03:03:35.077716Z	43.867467	13.371457	11.983215	1.49	12	17	0.326842	280.197	24.7574	0.57019452	C
2022-11-11T03:11:57.596062Z	43.939324	13.308602	17.442502	1.62	17	23	0.324444	255.886	24.1013	0.503477952	C
2022-11-11T03:14:28.387472Z	43.945585	13.289889	6.587702	1.77	9	13	0.194604	275.009	26.5836	0.5977228	C
2022-11-11T03:15:42.605367Z	43.823022	13.394315	12.763889	1.28	11	16	0.351464	301.459	17.6109	0.588160856	C
2022-11-11T03:28:10.330250Z	43.94826	13.357316	8.018904	1.71	22	30	0.283766	263.252	29.0821	0.468503607	B
2022-11-11T03:50:05.885420Z	43.901895	13.35687	7.40056	1.98	26	34	0.425436	238.599	24.7522	0.490767562	B
2022-11-11T03:51:38.168971Z	43.918133	13.37649	11.769951	1.49	9	10	0.211219	259.283	27.1939	0.698552656	C
2022-11-11T03:56:03.637429Z	44.001187	13.25436	6.334063	1.28	8	10	0.195983	302.213	32.0037	0.738562397	C
2022-11-11T04:00:16.930962Z	44.004602	13.239277	5.441838	1.41	9	12	0.250531	296.943	30.1745	0.664878305	C
2022-11-11T04:01:57.557321Z	43.921382	13.298197	3.67211	1.26	11	13	0.165334	291.881	18.1696	0.59440765	C
2022-11-11T04:14:51.165115Z	43.834074	13.412658	8.157728	1.29	6	8	0.120157	316.419	20.5371	0.816219314	D
2022-11-11T04:16:21.497034Z	43.946042	13.272894	7.059938	1.71	10	14	0.277269	283.18	30.5729	0.610857267	C
2022-11-11T04:23:32.852244Z	43.933953	13.316019	12.547325	1.59	12	16	0.2085	270.172	23.4369	0.535228673	C
2022-11-11T04:23:51.390412Z	43.955121	13.424064	9.160379	2.01	7	10	0.208769	253.579	44.3054	0.750174076	D
2022-11-11T04:25:35.764511Z	43.891664	13.330313	8.881719	1.9	28	40	0.326058	233.509	22.8424	0.422289552	B
2022-11-11T04:31:17.884960Z	43.856386	13.323313	9.708802	1.65	24	32	0.326096	221.08	17.733	0.411891276	B
2022-11-11T04:32:11.485002Z	43.931241	13.362042	6.001287	1.62	15	19	0.292522	244.627	27.6399	0.513134263	C
2022-11-11T04:37:35.304566Z	43.862405	13.319985	12.023245	1.82	19	26	0.320609	224.162	18.9789	0.434095226	B
2022-11-11T04:40:52.821152Z	43.971673	13.174735	12.68516	1.42	7	9	0.192632	305.738	30.5357	0.880485135	D
2022-11-11T04:43:14.328933Z	43.902065	13.371265	7.496612	1.75	20	28	0.34734	239.328	31.7814	0.497175614	B
2022-11-11T04:48:30.893927Z	43.987549	13.261151	4.922338	2.04	26	37	0.374455	259.973	30.6657	0.501877316	C
2022-11-11T05:02:06.129079Z	43.935859	13.313689	8.247988	2.09	25	33	0.374174	259.67	27.3178	0.493472111	B
2022-11-11T05:05:40.202996Z	43.92606	13.365414	7.090779	1.66	13	17	0.372136	263.399	26.2065	0.567301195	C
2022-11-11T05:06:26.506189Z	43.920637	13.357412	6.679241	1.98	25	35	0.312865	239.825	25.4638	0.438828465	B
2022-11-11T05:13:01.792804Z	43.942253	13.34783	8.769778	1.88	18	25	0.287191	243.823	27.5195	0.467901673	B
2022-11-11T05:22:12.636487Z	44.005015	13.241415	7.284178	2.7	28	34	0.313836	268.426	31.6668	0.487998213	B
2022-11-11T05:43:46.887484Z	43.926278	13.041135	17.230584	1.43	7	8	0.0760385	209.92	8.95208	0.978955366	D
2022-11-11T05:47:47.389802Z	43.98767	13.249708	15.996554	3.09	30	41	0.300534	250.648	32.1231	0.466721969	B
2022-11-11T05:54:01.861250Z	43.973858	13.237484	11.545586	2.73	31	42	0.322075	247.708	30.7688	0.466553712	B
2022-11-11T06:16:40.186492Z	43.939145	13.278861	6.75665	1.68	7	9	0.150547	226.411	27.9853	0.744309486	C
2022-11-11T06:24:05.188133Z	43.875056	13.385452	11.264051	1.67	10	12	0.372525	244.377	36.7649	0.763354688	D
2022-11-11T06:28:47.237421Z	43.958899	13.347454	8.905158	2.94	29	43	0.39376	248.022	29.572	0.488148262	B
2022-11-11T07:42:29.822455Z	43.845826	13.34492	13.214191	1.65	9	11	0.266245	248.655	17.2181	0.639936342	C
2022-11-11T07:49:55.610814Z	43.95282	13.344013	10.833549	2.11	10	13	0.231959	248.259	29.6191	0.597737782	C
2022-11-11T07:51:31.307410Z	43.931145	13.363485	5.845021	2.54	24	33	0.313609	242.105	26.4793	0.448579619	B
2022-11-11T07:58:28.491031Z	43.950293	13.240652	4.30434	1.61	11	14	0.296842	292.265	26.9195	0.612716217	C
2022-11-11T08:19:21.771650Z	43.973003	13.385825	14.667245	1.57	9	10	0.223139	288.891	25.8832	0.942531026	D
2022-11-11T09:03:58.676271Z	43.893187	13.324536	8.219092	1.8	13	16	0.355561	290.767	23.7059	0.587563323	C
2022-11-11T09:45:49.232608Z	43.969513	13.359579	6.459398	2.83	31	45	0.375997	249.938	30.4343	0.482000481	B
2022-11-11T09:52:35.758549Z	43.90467	13.327226	10.353719	1.7	9	12	0.186186	236.934	24.4324	0.590716492	C
2022-11-11T10:10:26.079614Z	43.940609	13.369658	9.548793	2	12	16	0.206675	247.782	39.1353	0.574398294	C
2022-11-11T10:15:59.553880Z	43.995056	13.264738	8.468901	2.03	15	18	0.278016	252.448	33.025	0.543793123	C
2022-11-11T11:11:43.330977Z	43.945854	13.321054	10.42579	2.48	24	36	0.337649	244.358	28.0784	0.46339778	B
2022-11-11T11:28:44.157534Z	43.883084	13.329379	13.592669	1.68	8	10	0.24725	267.734	20.6093	0.715637703	C
2022-11-11T12:21:24.594096Z	43.954333	13.362285	5.805045	2.23	23	34	0.386846	247.871	29.3085	0.491983001	B
2022-11-11T12:34:01.324326Z	43.922843	13.356873	8.386876	1.74	13	16	0.337268	261.583	38.1922	0.622911225	C
2022-11-11T13:21:47.863408Z	43.880751	13.371413	9.051557	1.67	7	10	0.199328	302.336	22.8679	0.709773494	C
2022-11-11T13:24:14.233839Z	43.999418	13.227335	6.565163	2.32	23	25	0.396994	268.994	31.3784	0.544733357	C
2022-11-11T13:39:10.357143Z	43.882087	13.432352	19.067347	1.59	8	10	0.398586	297.503	21.2027	0.948877425	D
2022-11-11T14:04:18.498474Z	43.971553	13.322041	13.946392	1.97	15	17	0.345337	258.239	31.3807	0.589472836	C
2022-11-11T14:43:33.815868Z	43.985631	13.319395	6.382349	2.29	22	33	0.366117	252.896	32.4124	0.503117124	C
2022-11-11T14:58:54.943614Z	43.927726	13.434835	17.470048	1.91	8	9	0.112684	270.308	37.1722	0.846219136	D
2022-11-11T15:00:05.731271Z	43.851012	13.368148	13.955497	1.47	9	11	0.156973	256.977	37.4133	0.76899806	D
2022-11-11T15:07:50.946151Z	44.027842	13.24993	7.515125	1.87	9	10	0.329984	281.816	28.578	0.892797947	D
2022-11-11T15:31:32.344006Z	43.962089	13.332165	13.460557	1.8	5	8	0.101443	277.369	39.9486	0.853297718	D
2022-11-11T15:38:32.550504Z	43.856967	13.52083	17.487809	1.45	7	8	0.193051	292.558	13.5299	1.598329026	D
2022-11-11T15:46:17.265296Z	43.980227	13.271157	6.799015	1.86	7	10	0.142616	285.747	35.2593	0.720697085	C
2022-11-11T16:01:12.934464Z	43.93056	13.363827	14.333254	1.83	11	15	0.27105	243.893	27.2775	0.555452623	C
2022-11-11T16:10:10.799843Z	43.944965	13.374477	10.889003	2.14	14	18	0.290807	248.612	35.0502	0.55568102	C
2022-11-11T16:19:02.062880Z	43.926755	13.347581	5.288934	1.79	9	13	0.159814	240.536	26.0134	0.565249822	C
2022-11-11T17:25:11.594460Z	43.926263	13.448092	14.015425	1.71	13	15	0.208369	287.864	40.6013	0.656183442	C
2022-11-11T17:37:53.880785Z	43.903596	13.276519	6.924823	1.67	14	17	0.250498	271.108	26.4958	0.532053722	C
2022-11-11T18:29:47.641131Z	43.920793	13.395235	7.945875	1.36	8	9	0.106718	311.396	18.9973	0.906499437	D
2022-11-11T18:42:15.804515Z	43.919332	13.404829	8.03587	3.1	31	45	0.443431	244.026	26.8345	0.501079628	C
2022-11-11T19:03:21.328538Z	43.854752	13.437531	12.541694	1.35	8	9	0.107973	293.462	19.5296	0.928883704	D
2022-11-11T19:04:35.219910Z	43.887592	13.329939	9.590103	1.79	12	18	0.231513	231.73	28.3598	0.497330704	B
2022-11-11T19:11:51.332923Z	43.923579	13.318949	6.99436	1.77	13	18	0.299989	281.31	25.3424	0.546893526	C
2022-11-11T19:16:32.335106Z	43.995335	13.241209	5.495598	2.4	30	42	0.302351	247.338	30.4363	0.452209883	B
2022-11-11T19:35:58.605562Z	43.941547	13.350453	6.447068	1.82	21	31	0.265449	244.761	27.9165	0.443201934	B
2022-11-11T19:38:04.097143Z	43.916653	13.330791	6.706338	1.64	15	20	0.311767	237.721	24.9295	0.495728535	B
2022-11-11T19:39:46.084670Z	43.859679	13.299958	10.685553	1.8	23	31	0.300189	218.667	17.221	0.404040937	B
2022-11-11T19:44:43.310546Z	43.906766	13.393499	5.301834	1.91	13	19	0.191038	242.007	25.9596	0.473873718	B
2022-11-11T19:51:15.287132Z	43.890367	13.337272	10.409468	2.58	30	39	0.317235	230.215	21.4017	0.41447551	B
2022-11-11T19:56:14.578309Z	43.972301	13.306433	7.919706	1.47	14	18	0.248162	308.633	27.2612	0.575662405	C
2022-11-11T19:57:11.257349Z	44.014613	13.293725	8.203545	2.29	27	33	0.329525	273.597	35.3796	0.515963958	C
2022-11-11T19:58:52.841795Z	43.931117	13.359815	9.512317	1.74	18	24	0.285894	244.334	27.4949	0.473221195	B
2022-11-11T20:07:27.568038Z	43.906034	13.344706	10.319568	1.91	19	25	0.290345	239.825	25.4638	0.461721158	B
2022-11-11T20:27:32.783097Z	43.913028	13.319916	4.893699	1.63	5	8	0.276222	277.276	25.0146	0.893505826	D
2022-11-11T20:28:56.874950Z	43.851112	13.425873	26.618413	1.39	7	9	0.232299	268.608	29.2163	1.044083534	D
2022-11-11T20:29:23.399816Z	43.90156	13.299162	3.550847	1.58	10	12	0.226135	252.865	22.4632	0.602829179	C
2022-11-11T20:37:55.106483Z	43.756786	13.152632	24.333376	1.29	7	8	0.174755	311.064	10.3712	1.139846916	D
2022-11-11T20:39:45.879877Z	43.970086	13.328673	5.87352	1.66	19	24	0.281108	311.865	29.7435	0.541984295	C
2022-11-11T20:41:08.347526Z	43.901391	13.297118	15.798731	3.96	31	42	0.243866	226.622	20.8849	0.379173025	B
2022-11-11T20:45:40.417042Z	43.943099	13.34266	6.711024	2.07	20	25	0.272972	265.946	27.8405	0.480245286	B
2022-11-11T20:46:36.971415Z	43.997366	13.273634	5.990038	2.28	27	36	0.379763	273.112	34.0726	0.524024233	C
2022-11-11T20:53:01.314791Z	43.883231	13.354517	6.128958	1.56	10	16	0.258055	312.786	23.0162	0.573019414	C
2022-11-11T20:54:42.104632Z	43.924112	13.277903	3.867953	1.57	7	9	0.120391	270.126	25.5254	0.738644562	C
2022-11-11T20:59:57.272279Z	43.904971	13.350805	11.046588	1.87	20	27	0.305571	236.194	23.8267	0.44898391	B
2022-11-11T21:01:26.976437Z	43.895368	13.269879	14.259537	1.93	22	30	0.367872	225.63	24.304	0.465227353	B
2022-11-11T21:03:43.638499Z	43.94489	13.367055	7.467132	1.84	17	23	0.248105	246.318	28.468	0.471149276	B
2022-11-11T21:04:03.066920Z	43.949628	13.30603	7.690002	2.11	11	17	0.285632	242.447	27.6254	0.52760481	C
2022-11-11T21:11:07.690612Z	43.986619	13.394416	9.071271	1.88	22	25	0.375179	272.289	32.0868	0.567570602	C
2022-11-11T21:13:47.231416Z	43.990061	13.292525	5.878905	1.59	19	26	0.307059	281.456	30.1922	0.511918076	C
2022-11-11T21:21:55.362623Z	43.939163	13.308358	10.514943	1.57	7	10	0.235398	277.692	29.9507	0.720839784	C
2022-11-11T21:23:07.531722Z	43.8347	13.341911	33.359079	1.56	9	10	0.181476	251.665	25.0805	0.698594028	C
2022-11-11T21:50:04.146362Z	43.909935	13.261778	9.847055	1.67	20	27	0.467229	252.826	23.6778	0.548536168	C
2022-11-11T21:54:08.670043Z	43.913761	13.268133	11.950165	1.24	6	8	0.131009	282.041	12.2683	0.929327552	D
2022-11-11T21:56:37.542857Z	43.895399	13.359364	12.080717	1.59	14	19	0.302375	258.974	21.5523	0.507715779	C
2022-11-11T22:09:27.623115Z	43.977563	13.227259	5.193924	1.5	10	14	0.249415	294.051	27.6215	0.599206671	C
2022-11-11T22:10:57.723780Z	43.886982	13.326276	10.720365	2.22	30	41	0.283181	230.34	21.5532	0.396880681	B
2022-11-11T22:12:18.900440Z	43.923465	13.328921	6.207736	2	23	29	0.40123	241.349	26.5095	0.497729434	B
2022-11-11T22:14:36.687471Z	43.939455	13.294701	9.41528	1.67	8	10	0.195482	260.421	26.5235	0.685646467	C
2022-11-11T22:18:06.802572Z	43.925488	13.292008	4.344298	1.38	7	8	0.122013	309.149	17.0902	0.845449737	D
2022-11-11T22:19:55.176895Z	43.988504	13.343796	6.855719	1.64	15	20	0.291159	287.862	33.3006	0.558333744	C
2022-11-11T22:20:37.686837Z	43.894901	13.33447	9.387619	2.28	30	39	0.30921	233.975	22.999	0.416825229	B
2022-11-11T22:25:00.830724Z	43.889077	13.306788	9.833878	1.41	8	9	0.11878	256.946	17.0147	0.744648094	C
2022-11-11T22:34:20.936533Z	43.960352	13.276573	5.782694	2.57	29	46	0.416304	237.521	26.4401	0.478558865	B
2022-11-11T22:37:18.496668Z	43.936842	13.239404	5.451235	1.98	25	37	0.329206	233.829	25.456	0.437241552	B
2022-11-11T22:38:12.976632Z	43.906478	13.308595	15.608748	3.35	33	41	0.251463	232.946	23.0767	0.392906045	B
2022-11-11T22:42:40.533830Z	43.933369	13.327356	5.537462	1.98	27	35	0.336325	240.249	26.1883	0.452974725	B
2022-11-11T22:46:11.609335Z	43.912534	13.34874	9.657201	2.87	27	36	0.272104	235.65	23.6948	0.413120957	B
2022-11-11T22:47:25.703498Z	43.933443	13.37367	6.692305	2.15	19	28	0.297908	246.614	28.4129	0.465521413	B
2022-11-11T22:52:55.636866Z	43.91305	13.293037	10.120055	1.86	20	31	0.306444	234.72	24.3472	0.439602161	B
2022-11-11T22:56:41.476883Z	43.946402	13.3086	6.032692	1.91	17	23	0.295771	244.65	28.3842	0.486594931	B
2022-11-11T23:04:58.291716Z	43.911346	13.314094	4.384016	1.49	12	15	0.258595	268.362	21.1359	0.554550144	C
2022-11-11T23:08:02.799565Z	43.966327	13.271394	7.455034	2.05	22	30	0.251624	284.268	29.9486	0.475192943	B
2022-11-11T23:08:20.455004Z	43.920233	13.234027	1.559215	2.13	10	14	0.217729	224.023	22.1909	0.536730861	C
2022-11-11T23:20:29.004764Z	43.959601	13.247659	4.271378	1.72	23	32	0.259845	233.74	25.2644	0.425454231	B
2022-11-11T23:21:26.534814Z	43.923997	13.270262	3.080538	1.58	11	14	0.156965	267.238	22.9082	0.547018411	C
2022-11-11T23:37:43.376116Z	43.853908	13.27321	4.82106	1.21	8	10	0.119895	259.399	11.0561	0.762325745	D
2022-11-11T23:42:40.027289Z	43.900083	13.406983	5.616204	1.55	12	17	0.225131	303.491	26.3201	0.565312218	C
2022-11-11T23:50:47.126546Z	43.944898	13.307203	9.812455	1.63	7	10	0.0855783	248.442	22.8569	0.665104035	C
2022-11-11T23:52:00.501941Z	43.895366	13.205505	6.58697	1.52	10	12	0.17785	281.525	26.4378	0.622853183	C
2022-11-11T23:53:49.341931Z	43.9733	13.222271	3.746572	1.75	21	27	0.298194	264.756	25.1481	0.476999401	B
2022-11-11T23:55:12.842120Z	43.933982	13.278382	4.650333	1.6	12	16	0.399284	266.863	22.9582	0.585753414	C
2022-11-11T23:59:25.951258Z	43.928519	13.342362	8.072057	2.39	31	43	0.305146	242.804	26.9591	0.43428099	B
2022-11-12T00:15:08.529539Z	43.841841	13.313108	8.555288	1.46	16	22	0.253755	281.158	27.182	0.499003364	B
2022-11-12T00:17:06.061988Z	43.894871	13.333714	7.524248	1.56	13	19	0.383533	275.522	23.8628	0.561321754	C
2022-11-12T00:30:24.317071Z	43.931852	13.335073	7.385146	1.49	5	9	0.165495	275.587	33.0413	0.767946217	D
2022-11-12T00:32:10.813277Z	43.89805	13.256585	10.08742	0.9	8	9	0.0644683	94.5932	11.4168	0.814119573	D
2022-11-12T00:33:00.783079Z	43.987336	13.245721	5.269718	1.43	13	18	0.230885	300.279	31.4052	0.555996905	C
2022-11-12T00:33:28.764448Z	43.968708	13.23672	10.779783	1.57	5	8	0.260227	300.648	31.3078	0.861820033	D
2022-11-12T00:35:44.557600Z	43.895469	13.331731	12.755776	2.99	31	40	0.257037	232.556	22.4676	0.39204779	B
2022-11-12T00:43:42.551148Z	43.908148	13.359995	6.705299	1.86	23	32	0.330191	238.17	24.558	0.448163911	B
2022-11-12T00:53:14.954239Z	43.902504	13.273842	9.097254	2.34	24	29	0.46825	225.379	24.3369	0.512102968	C
2022-11-12T00:54:39.438263Z	43.948919	13.281339	8.027004	1.72	13	18	0.184547	266.811	23.6448	0.495753289	B
2022-11-12T00:57:14.013753Z	43.911418	13.358693	11.049078	2.68	31	46	0.34765	229.395	21.0392	0.422369651	B
2022-11-12T00:58:55.265270Z	43.90611	13.347053	9.188962	2.41	31	38	0.306797	234.325	23.0704	0.420425947	B
2022-11-12T00:59:37.821428Z	43.897505	13.309394	32.758833	1.95	10	14	0.260525	231.133	22.2767	0.557536466	C
2022-11-12T01:06:24.056676Z	43.92615	13.220151	4.126462	1.55	13	19	0.258683	262.692	24.2503	0.496235634	B
2022-11-12T01:07:15.415399Z	43.882915	13.327241	10.473069	1.92	26	34	0.247126	228.911	20.9406	0.390376718	B
2022-11-12T01:11:44.618047Z	43.876375	13.367004	6.757258	1.05	9	11	0.177946	273.625	11.5089	0.695727189	C
2022-11-12T01:19:38.055830Z	43.911058	13.28267	4.601522	1.69	20	27	0.313884	230.782	23.0657	0.44609514	B
2022-11-12T01:28:48.836013Z	43.942038	13.311088	6.74751	1.49	9	12	0.207867	291.752	24.5634	0.633410714	C
2022-11-12T01:37:36.021719Z	43.879469	13.354205	1.992857	1.55	16	19	0.283469	280.356	19.9684	0.514351604	C
2022-11-12T01:38:07.021772Z	43.853251	13.40675	5.246526	1.35	9	13	0.169385	293.855	22.7258	0.615016763	C
2022-11-12T01:39:05.924608Z	43.870815	13.330436	8.864346	1.99	25	36	0.351148	223.661	18.7068	0.424020947	B
2022-11-12T01:42:04.663595Z	43.880071	13.39081	11.071816	1.34	13	18	0.46726	291.544	23.6134	0.62518344	C
2022-11-12T01:56:19.037260Z	43.877536	13.325082	14.105111	2.19	27	39	0.300259	226.974	20.1724	0.399578058	B
2022-11-12T01:59:41.553298Z	43.949182	13.359344	5.761183	1.75	18	26	0.389019	267.072	28.6215	0.523923331	C
2022-11-12T02:06:37.402486Z	43.897399	13.257414	17.231033	1.73	19	25	0.499174	258.082	19.4975	0.561659465	C
2022-11-12T02:09:20.081610Z	43.93286	13.372973	6.013235	1.76	15	22	0.317695	269.744	29.7958	0.525487137	C
2022-11-12T02:11:33.680999Z	43.965016	13.288817	4.887736	1.69	10	11	0.289802	289.96	38.6284	0.765460991	D
2022-11-12T02:19:09.909721Z	43.957203	13.318951	5.22786	2.06	26	34	0.384213	263.405	29.1205	0.503828422	C
2022-11-12T02:42:00.573653Z	43.949167	13.348846	5.885469	2.03	27	37	0.331379	261.223	28.0633	0.468385883	B
2022-11-12T03:06:58.520592Z	43.924245	13.351302	7.777542	1.41	9	11	0.304129	297.287	37.8751	0.744887973	C
2022-11-12T03:08:29.822277Z	43.911523	13.341999	12.926447	1.49	13	16	0.369447	273.67	23.0969	0.578033122	C
2022-11-12T03:22:38.797490Z	43.863524	13.378717	10.38326	1.34	11	16	0.237124	287.995	21.02	0.539556865	C
2022-11-12T03:27:31.557455Z	43.932512	13.367597	6.212425	1.94	26	35	0.306601	243.598	27.1328	0.44551161	B
2022-11-12T03:29:23.957523Z	43.934927	13.326291	21.815403	1.85	11	15	0.284669	258.718	28.875	0.599233057	C
2022-11-12T03:34:22.755465Z	43.945116	13.323217	5.102561	1.74	20	26	0.276712	295.292	26.7102	0.506985426	C
2022-11-12T03:36:36.998792Z	43.978306	13.275245	5.972644	2.02	28	40	0.338957	248.591	30.9585	0.471165323	B
2022-11-12T03:42:44.804062Z	43.908823	13.347258	6.442191	1.85	24	33	0.368383	240.039	31.5891	0.494373607	B
2022-11-12T03:52:47.808090Z	43.992379	13.22076	5.485336	1.45	8	10	0.150002	269.931	26.8807	0.698627507	C
2022-11-12T03:56:41.254731Z	43.93247	13.293082	19.080033	2.13	26	39	0.307105	238.255	25.8804	0.43304778	B
2022-11-12T04:00:07.197322Z	43.877825	13.234879	27.037077	1.55	7	9	0.1323	255.412	18.8482	0.727861249	C
2022-11-12T04:01:12.347684Z	43.997324	13.314567	5.908406	2.15	27	39	0.319496	256.035	34.0463	0.484581882	B
2022-11-12T04:05:05.115123Z	43.962368	13.040716	7.177982	1.22	7	10	0.233011	244.25	13.7288	0.804104656	D
2022-11-12T04:07:05.720349Z	43.938216	13.234169	3.659938	1.73	12	17	0.252926	258.089	23.1909	0.518213517	C
2022-11-12T04:12:22.109708Z	43.942308	13.354534	5.886033	2.02	25	35	0.390896	243.946	27.5003	0.486161688	B
2022-11-12T04:16:22.119366Z	43.91752	13.287291	16.355989	2.67	31	38	0.285985	232.588	23.5391	0.412141276	B
2022-11-12T04:21:35.347745Z	43.936622	13.320736	7.013485	1.44	9	12	0.220701	276.11	25.7576	0.632298591	C
2022-11-12T04:24:42.000835Z	43.910114	13.288847	4.90082	1.43	10	13	0.246009	270.689	22.575	0.588887118	C
2022-11-12T04:27:03.475283Z	43.922937	13.342661	5.003833	1.77	24	30	0.267552	260.849	25.3468	0.44805404	B
2022-11-12T04:29:55.949319Z	43.938313	13.275773	14.457513	1.72	5	9	0.163563	263.197	22.8193	0.841811715	D
2022-11-12T05:02:15.477226Z	43.941577	13.361873	8.100902	1.75	13	18	0.281257	247.766	34.5983	0.548691897	C
2022-11-12T05:06:15.818861Z	43.931221	13.375287	7.900518	1.55	7	8	0.102333	287.358	28.0438	0.826693979	D
2022-11-12T05:06:56.983401Z	43.949031	13.307203	5.75731	2.02	12	17	0.270103	284.008	28.0874	0.547993706	C
2022-11-12T05:38:15.397750Z	43.86093	13.312253	15.374618	1.51	10	14	0.269547	218.429	24.0189	0.563974012	C
2022-11-12T05:41:10.483041Z	43.929204	13.274219	3.894192	1.68	11	14	0.383213	265.767	22.7901	0.611779427	C
2022-11-12T05:51:38.838818Z	43.870944	13.347199	9.220754	1.39	6	8	0.0271349	303.472	12.9133	0.890847946	D
2022-11-12T05:52:40.986209Z	44.0116	13.199946	8.181496	1.86	8	12	0.164014	285.74	30.1826	0.636445339	C
2022-11-12T05:56:26.561485Z	43.901169	13.364948	7.120581	1.79	12	15	0.211481	238.276	24.5059	0.531542811	C
2022-11-12T06:10:15.887151Z	43.939576	13.339603	4.574527	1.9	22	28	0.31321	242.536	27.0272	0.463972365	B
2022-11-12T06:17:28.715944Z	43.888309	13.423763	9.084598	1.81	10	13	0.26076	282.351	26.2771	0.642062506	C
2022-11-12T06:28:14.945519Z	43.98059	13.321717	5.824141	2.89	30	40	0.316081	250.839	31.3748	0.465867514	B
2022-11-12T06:43:53.327022Z	43.937799	13.369556	6.796242	1.92	15	19	0.315092	245.012	27.745	0.519479564	C
2022-11-12T06:45:29.678176Z	43.964882	13.286642	12.986464	1.77	8	8	0.282549	287.875	22.7573	0.902553827	D
2022-11-12T06:50:10.680592Z	43.879457	13.370044	6.001326	1.56	8	12	0.349833	304.76	15.8456	0.733046684	C
2022-11-12T07:02:02.696599Z	43.933146	13.173931	3.074642	1.45	7	10	0.221197	235.209	20.7696	0.693134204	C
2022-11-12T07:47:18.564751Z	43.940957	13.34079	8.779837	2.13	9	12	0.249584	247.045	29.1567	0.63303331	C
2022-11-12T07:52:46.038854Z	43.962098	13.31205	11.800031	1.87	7	8	0.148622	316.014	30.0333	0.883620575	D
2022-11-12T08:08:53.611098Z	43.906239	13.447871	18.609762	1.88	7	10	0.178973	311.103	37.4837	0.797018424	D
2022-11-12T08:19:16.828475Z	43.947551	13.319153	8.826972	2.03	17	21	0.266903	246.132	28.8938	0.492853423	B
2022-11-12T08:29:30.635168Z	43.887208	13.257842	18.210825	2.29	19	26	0.219665	222.688	20.1408	0.399683501	B
2022-11-12T08:35:05.867925Z	43.887273	13.358163	4.246209	1.37	5	8	0.216699	312.551	20.6348	0.878508048	D
2022-11-12T08:38:46.044836Z	43.924066	13.338496	12.657204	2.27	24	31	0.351216	229.204	21.4562	0.453008093	B
2022-11-12T08:55:51.757472Z	44.061643	13.353531	25.118236	2.09	14	14	0.313405	281.534	34.7108	0.949303024	D
2022-11-12T09:21:53.057686Z	43.909384	13.341854	6.499401	2.08	22	29	0.288297	240.646	25.8711	0.448910546	B
2022-11-12T09:24:34.198594Z	43.96937	13.311072	6.164827	1.84	19	23	0.235767	275.896	29.1422	0.492386813	B
2022-11-12T09:30:30.848533Z	43.83712	13.247006	6.495786	1.36	7	10	0.0556863	303.232	9.4208	0.69753748	C
2022-11-12T09:31:02.580466Z	43.930306	13.331357	5.444146	1.73	7	8	0.225225	313.846	26.8959	0.902906082	D
2022-11-12T09:35:04.559805Z	43.948897	13.332367	8.911838	2	8	10	0.151674	246.664	29.0136	0.683084741	C
2022-11-12T09:39:29.779498Z	43.906573	13.332234	6.674113	1.82	6	8	0.240578	272.49	21.5756	0.827306092	D
2022-11-12T09:41:58.743571Z	43.963979	13.325858	7.386428	1.67	8	9	0.231015	309.985	27.0327	0.821177481	D
2022-11-12T09:44:11.993877Z	43.945598	13.41435	8.363635	2.17	19	25	0.306102	251.95	40.541	0.540296729	C
2022-11-12T09:51:44.502327Z	43.870634	13.336608	7.224894	1.93	21	26	0.316712	225.659	19.379	0.437741796	B
2022-11-12T11:03:40.655090Z	43.915812	13.345984	10.546603	2.47	30	36	0.407949	236.754	24.2051	0.474285664	B
2022-11-12T11:12:25.538704Z	43.992826	13.237717	4.12914	1.95	15	20	0.338501	245.518	30.681	0.534973085	C
2022-11-12T11:13:31.236541Z	43.902539	13.406759	8.908838	1.86	11	12	0.208301	243.419	36.21	0.644831118	C
2022-11-12T11:20:53.874317Z	43.89362	13.442216	9.182	1.81	11	13	0.306387	285.939	39.2052	0.731612877	C
2022-11-12T11:32:22.275544Z	43.917029	13.412396	7.018602	1.94	15	17	0.208478	247.038	28.1822	0.511728529	C
2022-11-12T11:39:42.743709Z	43.874213	13.348245	9.457989	1.88	14	19	0.273083	226.823	19.7168	0.471946893	B
2022-11-12T12:04:58.212054Z	43.878949	13.397457	14.845836	1.62	8	10	0.233948	314.534	21.5835	0.742806299	C
2022-11-12T12:27:03.564612Z	43.939441	13.380557	4.661424	1.86	18	22	0.397415	245.713	27.9459	0.533855817	C
2022-11-12T12:45:59.523310Z	43.958239	13.272857	5.838337	1.59	10	14	0.198991	275.009	27.1262	0.575400963	C
2022-11-12T12:47:44.104853Z	43.920205	13.297045	16.174839	3.06	28	40	0.32204	228.037	21.6211	0.417764557	B
2022-11-12T12:55:21.810827Z	43.997889	13.280527	7.852944	2.22	24	28	0.318196	250.984	32.0883	0.493563004	B
2022-11-12T13:08:26.005848Z	43.951625	13.322075	8.632186	2.11	10	15	0.163946	245.752	28.757	0.533319922	C
2022-11-12T13:09:34.449912Z	44.021818	13.172646	5.66944	1.42	8	9	0.181717	251.943	18.9546	0.889416766	D
2022-11-12T13:20:34.287578Z	43.997409	13.31541	6.81019	1.83	8	11	0.243712	282.215	29.9917	0.692156864	C
2022-11-12T14:55:12.376907Z	43.873409	13.3324	2.939472	1.37	8	12	0.166009	302.38	14.04	0.674082994	C
2022-11-12T15:11:10.329259Z	43.919677	13.392248	4.775131	1.77	9	10	0.275517	250.529	30.0786	0.8132772	D
2022-11-12T15:25:29.037007Z	43.941926	13.360281	10.729764	2.44	24	36	0.319484	245.565	28.1202	0.454491215	B
2022-11-12T15:34:08.594110Z	43.960443	13.373678	6.88267	1.95	17	23	0.446921	248.721	29.6458	0.554887296	C
2022-11-12T15:56:38.855823Z	43.932561	13.345937	9.573634	1.84	11	15	0.266414	243.559	27.3269	0.551724192	C
2022-11-12T15:57:52.198870Z	43.899992	13.223042	5.110362	1.69	16	23	0.393659	259.318	22.3486	0.512835706	C
2022-11-12T16:19:57.725427Z	43.904202	13.247603	1.697679	1.79	12	14	0.248533	243.517	20.6706	0.551551165	C
2022-11-12T16:49:39.988944Z	43.960514	13.21948	4.14323	1.74	13	16	0.237324	260.981	25.9177	0.538522438	C
2022-11-12T16:57:21.403629Z	43.943979	13.347903	7.512319	2.03	22	31	0.284245	243.334	27.3464	0.446613761	B
2022-11-12T17:20:33.025578Z	43.852402	13.406832	4.174718	1.41	9	14	0.351174	274.025	29.1114	0.651152207	C
2022-11-12T17:29:45.323224Z	43.961353	13.28443	11.427868	2.13	20	28	0.289914	262.075	28.4973	0.477346986	B
2022-11-12T17:34:48.534215Z	43.946315	13.353416	6.352425	1.87	22	35	0.3382	244.414	27.8405	0.463589937	B
2022-11-12T17:35:53.718780Z	43.930006	13.418317	11.134733	1.61	7	8	0.144572	285.586	30.0213	0.841945925	D
2022-11-12T17:44:23.908509Z	43.934409	13.333825	6.65138	1.73	10	13	0.195807	263.158	26.8823	0.585384789	C
2022-11-12T17:48:57.053270Z	43.935581	13.362494	7.359417	2.07	25	33	0.317771	246.053	28.3073	0.460302468	B
2022-11-12T17:52:22.253572Z	43.956371	13.35732	4.961451	2.78	31	48	0.39708	246.482	28.7547	0.479768831	B
2022-11-12T18:05:07.124143Z	43.958701	13.359839	9.730518	1.69	9	14	0.449354	283.708	39.7609	0.702605052	C
2022-11-12T18:17:58.700871Z	43.892075	13.342314	11.433893	1.8	18	25	0.367855	226.469	19.8929	0.46991339	B
2022-11-12T18:19:27.312498Z	43.923731	13.344751	8.384332	2.62	31	41	0.323401	241.921	26.4999	0.440239096	B
2022-11-12T18:34:22.927634Z	43.940624	13.33864	4.772248	1.8	14	20	0.268921	241.288	26.6607	0.490072868	B
2022-11-12T18:51:30.941730Z	43.899377	13.384215	6.867653	1.47	8	10	0.135046	283.568	24.6785	0.691264504	C
2022-11-12T19:01:14.982864Z	43.947626	13.348068	7.217239	2.37	28	39	0.331358	244.648	27.9392	0.45417509	B
2022-11-12T19:06:15.273479Z	43.830071	13.365929	7.397491	1.66	17	27	0.365171	220.016	16.7841	0.450263894	B
2022-11-12T19:15:08.501630Z	43.936724	13.351414	10.314365	1.97	24	35	0.445972	243.581	27.3061	0.515395456	C
2022-11-12T20:08:51.385490Z	43.932301	13.352575	6.376868	1.58	8	12	0.179759	262.523	26.2131	0.607671887	C
2022-11-12T20:20:32.078286Z	43.937554	13.338964	8.090971	1.69	14	19	0.184182	243.64	27.4949	0.477820986	B
2022-11-12T20:26:43.150874Z	43.888551	13.368267	6.864867	2	25	37	0.308619	236.826	23.7574	0.424475333	B
2022-11-12T20:28:52.723662Z	43.842441	13.334129	4.689959	1.35	10	13	0.214288	279.189	16.183	0.577873649	C
2022-11-12T20:36:04.787844Z	43.856801	13.373473	8.007721	1.48	10	16	0.296527	265.433	20.879	0.546792034	C
2022-11-12T20:37:49.725688Z	43.862466	13.360855	4.489772	1.71	14	20	0.287962	264.168	20.1727	0.487321032	B
2022-11-12T20:49:46.954875Z	43.929267	13.328022	5.19572	1.59	14	20	0.233947	261.053	25.9628	0.487176111	B
2022-11-12T21:05:34.530773Z	43.888288	13.357467	26.753858	1.52	7	9	0.121651	290.532	32.7305	0.777101007	D
2022-11-12T21:19:07.038491Z	43.910523	13.26767	10.64097	2.39	28	42	0.26607	229.088	22.5469	0.393129164	B
2022-11-12T21:55:53.571580Z	43.854786	13.282854	17.376855	1.5	11	16	0.422373	260.299	31.545	0.651541918	C
2022-11-12T22:17:36.256102Z	43.98746	13.22687	6.078774	1.91	24	29	0.328056	284.011	29.432	0.502578056	C
2022-11-12T22:28:11.008043Z	43.874525	13.370401	9.561009	1.51	10	16	0.216462	285.83	19.892	0.535391439	C
2022-11-12T22:54:46.393897Z	43.939892	13.34756	6.673781	1.89	23	34	0.262235	261.518	28.2119	0.447364553	B
2022-11-12T22:55:36.929592Z	43.900241	13.342936	6.097101	1.54	10	13	0.188935	269.958	23.9711	0.583486512	C
2022-11-12T23:03:55.893309Z	43.89523	13.381823	7.113645	1.42	10	13	0.183039	315.145	24.0797	0.628607519	C
2022-11-12T23:46:29.768725Z	43.924702	13.35566	12.344585	2.45	30	39	0.277989	242.254	26.5518	0.426918765	B
2022-11-12T23:50:34.795939Z	43.957365	13.278904	5.260279	2.14	25	34	0.319006	259.908	27.5082	0.463045427	B
2022-11-13T00:18:03.333290Z	43.994813	13.206446	6.579934	1.48	7	10	0.297376	299.999	28.0925	0.769438869	D
2022-11-13T00:19:00.239448Z	43.917549	13.373316	7.842034	1.73	18	22	0.299878	264.866	26.7951	0.504822729	C
2022-11-13T00:23:05.041253Z	43.871902	13.316198	34.063485	1.37	7	9	0.0674702	283.037	16.5259	0.754156931	D
2022-11-13T00:23:39.127379Z	44.002935	13.290321	6.330219	2.13	25	42	0.353408	254.823	33.7553	0.492557275	B
2022-11-13T00:58:46.132782Z	43.918473	13.348431	3.608083	1.61	17	23	0.237603	261.177	25.3343	0.466991331	B
2022-11-13T01:23:27.489371Z	43.971052	13.34045	12.783489	2.11	21	26	0.320472	267.762	31.4054	0.518199562	C
2022-11-13T01:25:04.705071Z	43.941	13.219815	12.782894	1.56	7	12	0.176112	263.805	26.1124	0.62259662	C
2022-11-13T01:27:52.953847Z	43.908972	13.332384	7.459564	2.51	32	43	0.334867	235.24	23.6692	0.427576486	B
2022-11-13T01:39:23.021942Z	43.996307	13.2425	4.487004	1.51	7	9	0.188443	299.833	31.3337	0.779562408	D
2022-11-13T01:52:00.395627Z	43.91066	13.20096	6.315076	1.47	7	9	0.113243	251.197	21.2111	0.724975241	C
2022-11-13T01:56:21.138315Z	43.905267	13.3392	7.575989	1.75	23	35	0.366301	233.165	22.781	0.448473757	B
2022-11-13T02:02:22.658413Z	43.938376	13.349508	3.856713	1.61	20	29	0.320124	263.688	27.0252	0.483589746	B
2022-11-13T02:03:01.425890Z	43.937926	13.347109	7.146329	2.65	33	47	0.329043	242.979	27.1245	0.443629866	B
2022-11-13T02:08:05.750877Z	43.929401	13.360315	5.509706	1.69	20	26	0.304875	258.591	26.814	0.477500354	B
2022-11-13T02:08:53.509958Z	44.009387	13.277076	9.472932	1.82	15	25	0.340472	274.002	36.4751	0.545428556	C
2022-11-13T02:17:48.439433Z	43.955338	13.344859	10.458695	2.64	31	42	0.325555	247.614	33.6257	0.479225782	B
2022-11-13T02:21:23.297544Z	43.890328	13.379779	8.779854	1.51	16	21	0.409448	251.605	23.6833	0.546981719	C
2022-11-13T02:22:30.221597Z	43.87459	13.308312	10.419295	1.52	17	26	0.297448	248.996	19.5655	0.444305696	B
2022-11-13T02:26:50.281097Z	43.939657	13.32001	10.468011	1.73	13	20	0.221306	261.27	26.3845	0.490916829	B
2022-11-13T02:30:04.876061Z	43.948035	13.30299	10.289281	1.67	7	11	0.12032	258.344	33.4608	0.665015427	C
2022-11-13T02:32:11.694982Z	43.9091	13.313448	4.566207	1.42	19	26	0.327866	271.387	27.3607	0.503682129	C
2022-11-13T02:38:04.493206Z	43.953737	13.356821	5.926824	2.11	29	40	0.393321	246.51	28.7092	0.486921477	B
2022-11-13T02:43:12.876935Z	43.907658	13.336174	7.607368	1.43	13	17	0.177243	291.961	24.16	0.521464874	C
2022-11-13T03:04:35.539698Z	43.888906	13.26412	14.614191	1.49	7	10	0.173061	263.999	29.732	0.710246325	C
2022-11-13T03:05:37.776411Z	43.985671	13.229378	5.118349	1.92	24	33	0.254003	265.453	29.4293	0.453623614	B
2022-11-13T03:11:22.116624Z	43.950529	13.351573	7.499726	1.51	12	17	0.17875	298.585	28.88	0.544074933	C
2022-11-13T03:17:41.783522Z	43.90594	13.369872	7.253519	1.55	10	16	0.28018	275.924	24.0164	0.567843926	C
2022-11-13T03:41:04.873067Z	43.839521	13.372986	14.46623	1.19	12	17	0.279081	286.679	14.4335	0.548171574	C
2022-11-13T03:45:19.469872Z	43.937611	13.319452	5.465334	1.8	25	32	0.284551	240.137	26.3088	0.437234224	B
2022-11-13T03:45:37.852546Z	43.913988	13.280153	21.297519	1.98	6	9	0.156115	261.072	26.105	0.817481959	D
2022-11-13T03:45:57.926185Z	43.931398	13.379201	6.584962	1.74	11	14	0.194262	263.364	26.1233	0.56335943	C
2022-11-13T03:52:56.817246Z	43.922808	13.275501	6.355465	1.64	12	16	0.296876	267.711	32.5743	0.578625265	C
2022-11-13T04:06:29.474165Z	43.877791	13.333668	9.120036	1.92	29	40	0.349532	228.409	20.6056	0.422810441	B
2022-11-13T04:48:26.337024Z	43.952653	13.183927	2.256257	1.46	12	18	0.339406	259.46	23.5045	0.55144873	C
2022-11-13T04:56:25.544688Z	43.950948	13.367507	5.290091	1.63	19	25	0.258909	266.249	28.174	0.481293655	B
2022-11-13T05:09:08.755814Z	44.023769	13.278988	8.786671	1.48	12	16	0.191457	308.433	35.6082	0.597252012	C
2022-11-13T05:15:36.607713Z	43.909072	13.33162	3.007506	1.5	10	13	0.194143	295.34	23.1476	0.597787782	C
2022-11-13T05:19:48.792336Z	43.834561	13.373073	25.489428	1.55	7	10	0.255233	301.498	18.6648	0.731292418	C
2022-11-13T05:21:12.882738Z	43.89459	13.383354	8.029103	1.49	9	11	0.224168	276.86	24.7164	0.673990866	C
2022-11-13T05:37:24.765229Z	43.913034	13.41776	4.884061	1.56	7	11	0.15863	297.474	26.8298	0.668311372	C
2022-11-13T05:38:08.451011Z	43.927868	13.33345	5.08552	1.56	14	18	0.192702	261.598	25.9646	0.497300494	B
2022-11-13T05:39:50.993411Z	43.958927	13.320189	6.053873	1.89	19	30	0.288114	265.71	30.2803	0.478298707	B
2022-11-13T05:47:50.224835Z	43.93436	13.320589	6.531593	1.88	18	23	0.341264	261.417	26.2763	0.50645925	C
2022-11-13T06:21:18.000911Z	43.932895	13.351506	6.779749	2.13	22	33	0.294729	242.029	26.6573	0.442321146	B
2022-11-13T06:26:11.364117Z	43.91305	13.315916	10.448539	1.68	7	10	0.172155	314.839	25.9392	0.717164528	C
2022-11-13T06:28:37.641987Z	43.943374	13.309445	8.603737	1.85	18	24	0.266198	263.595	27.7506	0.480430111	B
2022-11-13T06:30:29.367155Z	43.752841	13.002985	28.535278	1.22	7	12	0.144809	321.56	23.9511	0.638837673	C
2022-11-13T06:37:31.426353Z	43.917949	13.319109	16.699283	3.14	32	46	0.2711	235.503	24.1063	0.399957452	B
2022-11-13T06:42:21.831543Z	43.874692	13.391878	6.028188	1.52	14	19	0.306787	251.455	27.3209	0.538797936	C
2022-11-13T06:50:41.804037Z	43.926853	13.361757	4.299374	1.57	11	12	0.279752	273.763	22.2642	0.639988314	C
2022-11-13T06:54:36.248841Z	43.919121	13.407414	5.677565	2.22	26	39	0.299793	244.706	27.1261	0.437393804	B
2022-11-13T06:58:50.445796Z	43.945451	13.353534	6.601022	1.78	20	25	0.325836	243.587	27.4205	0.482938925	B
2022-11-13T07:03:07.532865Z	43.94518	13.347263	5.474676	1.64	14	17	0.223366	260.561	27.742	0.522793871	C
2022-11-13T07:04:27.370626Z	43.911604	13.330948	2.491446	1.56	17	23	0.314486	275.707	24.5807	0.511577677	C
2022-11-13T07:22:39.951777Z	43.936892	13.321627	5.372539	1.73	13	15	0.264033	271.571	30.7523	0.605301851	C
2022-11-13T07:42:49.058363Z	43.985911	13.294622	7.376436	1.27	10	11	0.182537	266.884	13.9704	0.779975129	D
2022-11-13T08:29:16.298027Z	43.920292	13.338098	7.191531	1.91	5	8	0.10443	283.699	25.8324	0.813379414	D
2022-11-13T08:30:41.904097Z	43.951831	13.348379	8.296	2.01	20	26	0.264491	264.764	29.8414	0.481458651	B
2022-11-13T08:43:29.929238Z	43.946923	13.33439	9.090564	2.09	16	20	0.311213	245.383	28.3643	0.511337895	C
2022-11-13T08:59:18.189668Z	43.923098	13.335129	6.443318	1.78	11	15	0.225045	260.009	25.3096	0.549162411	C
2022-11-13T09:01:35.003117Z	43.904187	13.314447	4.684429	1.69	10	12	0.244264	290.495	23.2892	0.652770425	C
2022-11-13T09:02:53.083735Z	43.912134	13.402703	6.240411	1.94	18	25	0.252136	243.074	26.3753	0.45123802	B
2022-11-13T09:24:56.993110Z	43.932293	13.354181	4.760152	2.01	21	29	0.354786	241.805	26.4918	0.476080545	B
2022-11-13T10:11:08.832312Z	44.010914	13.285117	7.417217	1.82	12	15	0.226693	285.808	34.2656	0.597658303	C
2022-11-13T11:19:02.310695Z	43.89623	13.392879	4.29065	2.1	26	35	0.441855	235.989	23.1684	0.488874045	B
2022-11-13T11:29:19.223870Z	43.955867	13.352477	5.2783	2.36	32	45	0.338697	246.882	28.9767	0.4565663	B
2022-11-13T11:29:50.353137Z	43.957176	13.3697	6.2328	2.65	25	32	0.357648	251.27	30.8853	0.493712934	B
2022-11-13T12:04:18.812126Z	43.920192	13.340185	5.815082	1.85	19	26	0.318505	258.592	26.8028	0.484348333	B
2022-11-13T12:05:29.071618Z	43.88896	13.374357	7.93189	1.4	10	10	0.188192	289.869	20.2394	0.740512389	C
2022-11-13T12:32:35.308005Z	43.926956	13.32239	14.454808	2.37	28	38	0.298921	241.923	26.8103	0.437794185	B
2022-11-13T12:33:39.625216Z	43.927213	13.320852	6.037307	1.68	6	9	0.140516	260.397	25.6737	0.72890214	C
2022-11-13T13:08:07.453469Z	43.92711	13.30607	31.111483	1.91	7	8	0.165896	282.988	30.2538	0.844637945	D
2022-11-13T13:17:25.151300Z	43.862667	13.3583	6.17645	1.69	12	17	0.291351	226.317	19.4441	0.496967316	B
2022-11-13T13:48:54.303096Z	43.902963	13.369348	7.30653	1.58	12	16	0.244546	261.707	24.7479	0.535445487	C
2022-11-13T14:06:06.018340Z	43.930658	13.341462	8.193896	1.72	16	19	0.159566	242.302	26.7809	0.469196804	B
2022-11-13T14:28:45.042858Z	43.790309	13.227559	30.013752	1.45	7	9	0.154705	272.033	23.6595	0.751538026	D
2022-11-13T14:32:10.372883Z	43.924	13.140224	22.647404	1.64	7	10	0.143842	272.391	16.6678	0.712099993	C
2022-11-13T14:54:32.056778Z	43.956373	13.305979	7.823064	1.85	16	21	0.31671	243.952	28.2402	0.507087213	C
2022-11-13T15:42:06.754873Z	43.931983	13.340531	4.664959	1.91	17	21	0.206947	241.607	26.581	0.46281265	B
2022-11-13T16:03:23.270858Z	43.893209	13.325306	5.75977	1.57	7	8	0.0609758	320.863	28.8087	0.901413099	D
2022-11-13T16:09:38.331111Z	43.849112	13.273448	5.834062	1.2	9	11	0.11189	235.497	7.16726	0.635101373	C
2022-11-13T16:22:34.382718Z	43.972915	13.269878	7.790467	1.6	9	12	0.20698	275.267	28.1074	0.628313034	C
2022-11-13T16:34:02.543965Z	43.966443	13.366603	9.421206	1.49	8	11	0.254429	319.712	32.9724	0.738425939	C
2022-11-13T17:14:29.642626Z	43.944225	13.34422	8.258198	2.18	24	33	0.372873	243.945	27.6435	0.480497487	B
2022-11-13T17:25:15.180271Z	43.949458	13.347925	8.060662	1.68	16	19	0.311381	244.857	28.0898	0.521754643	C
2022-11-13T17:50:23.695160Z	43.922887	13.345203	8.202141	1.88	18	23	0.258829	262.28	25.9056	0.475680775	B
2022-11-13T18:02:29.106867Z	43.919719	13.318228	3.326475	1.53	18	26	0.257946	257.252	24.2766	0.44985935	B
2022-11-13T18:05:29.746936Z	43.960918	13.375061	14.397466	1.72	10	12	0.222117	290.803	31.1681	0.660601259	C
2022-11-13T18:51:50.432079Z	43.945875	13.351488	5.82484	1.62	17	22	0.221982	264.719	27.7211	0.480628621	B
2022-11-13T18:59:13.898392Z	43.749545	13.056607	5.790621	0.98	8	9	0.0519961	143.636	6.99373	0.723967093	C
2022-11-13T19:03:39.609165Z	43.937667	13.390738	7.749924	1.77	20	24	0.37467	248.774	35.5252	0.545337757	C
2022-11-13T19:20:08.295743Z	43.881087	13.221067	4.167866	1.35	15	20	0.342674	264.957	22.4336	0.536669253	C
2022-11-13T19:25:55.306473Z	43.962267	13.326294	4.66887	1.75	20	26	0.30575	246.302	29.0756	0.481547655	B
2022-11-13T19:31:40.256576Z	43.936707	13.297074	7.674541	1.33	5	8	0.137734	308.995	18.9679	0.905003114	D
2022-11-13T19:32:09.174579Z	43.98293	13.218489	4.473536	1.72	18	24	0.273848	294.921	28.0165	0.506407031	C
2022-11-13T19:33:28.143375Z	44.065961	13.140992	20.075884	1.61	5	8	0.174501	284.528	37.1145	1.088016897	D
2022-11-13T19:52:05.506976Z	44.00888	13.304518	6.703892	1.55	9	12	0.243928	290.98	37.3173	0.677802255	C
2022-11-13T19:56:14.600317Z	43.879279	13.339251	13.721362	1.75	20	29	0.28566	227.141	20.0711	0.416889229	B
2022-11-13T19:57:02.023000Z	43.957658	13.274407	2.944363	1.4	12	18	0.179664	274.76	26.9702	0.513168275	C
2022-11-13T20:01:13.769742Z	43.920753	13.36092	5.203475	1.67	22	28	0.237923	240.983	25.9196	0.430913066	B
2022-11-13T20:39:16.386109Z	43.956282	13.301305	9.298074	2.11	27	38	0.386265	246.375	29.4333	0.486773543	B
2022-11-13T20:45:56.195945Z	43.797621	13.214879	5.974204	1.08	11	14	0.262235	248.367	12.426	0.545840921	C
2022-11-13T21:29:04.079526Z	43.932002	13.300094	15.725339	2.83	31	45	0.345323	233.289	23.7976	0.433672521	B
2022-11-13T21:37:19.466045Z	43.922749	13.286568	17.058314	2.62	30	41	0.324834	232.978	23.775	0.426027763	B
2022-11-13T21:38:14.123661Z	43.957642	13.311758	7.152071	2.18	15	22	0.291565	244.667	28.5621	0.488907689	B
2022-11-13T21:45:02.603663Z	43.905662	13.345033	4.291231	1.53	14	20	0.260871	292.93	24.3907	0.515963422	C
2022-11-13T21:59:51.274759Z	43.924219	13.37396	22.598004	1.46	9	12	0.426921	293.352	28.3291	0.735400942	C
2022-11-13T22:04:46.235219Z	43.914068	13.363809	7.709944	1.75	24	30	0.348194	241.841	26.1615	0.46982954	B
2022-11-13T22:11:27.572975Z	43.93719	13.270774	3.366335	1.51	19	26	0.199788	273.405	25.3923	0.447766629	B
2022-11-13T22:33:08.618351Z	43.904122	13.069804	1.032046	1.22	6	8	0.177949	252.144	13.1309	0.799383366	D
2022-11-13T22:50:07.080602Z	43.991338	13.307883	5.630834	1.61	20	29	0.308208	268.846	31.414	0.495809823	B
2022-11-13T23:16:26.069266Z	43.935693	13.358824	6.337793	1.86	26	38	0.338946	243.419	27.1497	0.454011296	B
2022-11-13T23:20:27.846298Z	43.955894	13.238458	3.032498	1.43	21	27	0.248044	266.853	25.3538	0.457350933	B
2022-11-13T23:39:30.545127Z	43.926695	13.356547	12.157249	2.24	29	39	0.26724	243.032	26.9	0.425306939	B
2022-11-13T23:44:43.694267Z	43.911681	13.281845	13.676203	1.87	29	39	0.331168	230.458	22.7668	0.425332163	B
2022-11-13T23:48:01.693184Z	43.95797	13.150562	2.360465	1.04	6	8	0.0525148	312.563	20.4919	0.821675879	D
2022-11-13T23:49:55.985833Z	44.003501	13.262457	5.966952	1.83	20	31	0.277914	267.748	31.5903	0.478259114	B
2022-11-13T23:54:08.312038Z	43.989906	13.269274	4.78207	1.37	12	17	0.23314	298.856	30.0648	0.566465368	C
2022-11-14T00:05:07.704015Z	43.978026	13.19485	4.728148	1.25	12	16	0.172489	299.748	28.0108	0.551370128	C
2022-11-14T00:07:49.659640Z	43.953179	13.382547	7.212026	1.18	7	9	0.251347	272.32	31.585	0.803553837	D
2022-11-14T00:08:22.551816Z	43.834582	13.376872	9.685875	1.06	7	9	0.174345	304.468	18.2182	0.756706394	D
2022-11-14T00:09:07.306570Z	43.944108	13.330805	9.21653	1.36	7	10	0.197066	298.674	37.8727	0.746352215	C
2022-11-14T00:18:34.380258Z	43.970661	13.297175	6.555949	1.96	24	29	0.305017	265.735	30.2687	0.486583551	B
2022-11-14T00:36:23.296127Z	43.937696	13.391264	8.833484	1.37	10	14	0.335793	295.413	29.4083	0.647925921	C
2022-11-14T00:46:45.232244Z	43.919167	13.326085	8.646555	0.88	11	12	0.0654029	79.473	2.93194	0.563906627	C
2022-11-14T01:03:35.331707Z	43.951943	13.354646	6.552745	1.64	21	29	0.368792	248.894	34.5554	0.520748593	C
2022-11-14T01:24:50.275380Z	43.950115	13.270167	6.696668	1.61	14	18	0.167425	295.331	26.8738	0.51481759	C
2022-11-14T01:27:47.750368Z	43.94576	13.336047	7.098167	1.51	16	18	0.25819	260.844	27.8762	0.525582377	C
2022-11-14T01:36:10.262415Z	43.933317	13.33853	5.17579	1.45	17	22	0.307314	259.512	29.487	0.512885122	C
2022-11-14T01:42:47.339201Z	43.880107	13.343605	8.488012	1.38	21	30	0.399223	231.884	21.9006	0.472159404	B
2022-11-14T01:51:29.913862Z	43.989062	13.2295	5.359186	1.67	24	31	0.302975	245.798	29.5389	0.467182977	B
2022-11-14T01:53:30.425399Z	43.956636	13.186974	3.323665	1.44	16	20	0.204968	246.705	24.3905	0.46795271	B
2022-11-14T02:23:35.279719Z	43.940436	13.364631	7.32256	1.38	13	17	0.237407	280.907	27.4267	0.546918099	C
2022-11-14T02:40:13.415242Z	43.936361	13.280842	15.419239	1.4	14	18	0.277291	257.989	28.1771	0.582414429	C
2022-11-14T02:43:00.560277Z	43.957458	13.315018	7.512151	1.74	22	33	0.310205	246.504	29.3076	0.460990031	B
2022-11-14T02:44:50.073348Z	43.939225	13.327647	8.429593	1.5	9	14	0.2582	263.3	31.3364	0.596063442	C
2022-11-14T02:46:12.851036Z	43.948257	13.297005	6.421478	1.62	17	22	0.356444	259.01	28.6204	0.523734073	C
2022-11-14T02:54:13.302410Z	43.931634	13.299323	5.712533	1.36	8	13	0.16183	275.941	25.1605	0.580717997	C
2022-11-14T03:32:07.447844Z	43.929296	13.289073	3.890318	1.49	14	20	0.1746	256.137	24.6327	0.463128041	B
2022-11-14T03:39:24.272704Z	43.978444	13.210854	4.593966	1.41	14	21	0.244519	289.513	25.6036	0.502721703	C
2022-11-14T03:50:12.381326Z	43.926294	13.328964	4.880967	1.46	17	23	0.279551	257.239	26.1829	0.479448067	B
2022-11-14T03:51:24.739387Z	43.878519	13.335884	9.821299	1.29	10	14	0.442589	252.639	15.2175	0.647381923	C
2022-11-14T04:07:45.318136Z	43.924614	13.23794	5.283379	1.21	12	20	0.202747	258.342	22.2078	0.465695445	B
2022-11-14T04:10:36.960257Z	43.88218	13.40734	3.497963	1.29	11	16	0.328094	259.998	22.561	0.558054501	C
2022-11-14T04:24:27.823830Z	43.920999	13.384968	5.832145	1.88	25	33	0.303951	242.761	26.4601	0.445281529	B
2022-11-14T04:39:10.268005Z	43.944756	13.350386	6.522511	1.63	18	27	0.243039	246.576	28.7571	0.452386335	B
2022-11-14T05:06:14.557381Z	43.916783	13.356404	7.295638	1.43	8	10	0.159315	296.089	34.4628	0.794112878	D
2022-11-14T05:14:45.613711Z	43.945234	13.366226	10.436748	1.62	11	14	0.188927	244.968	27.927	0.560376816	C
2022-11-14T05:33:54.820626Z	43.984635	13.230937	5.950234	2.6	26	35	0.356803	254.604	25.4961	0.47909239	B
2022-11-14T05:41:41.652427Z	43.94439	13.363717	6.145852	2.07	25	38	0.440508	246.027	33.6218	0.530189214	C
2022-11-14T05:59:28.763110Z	43.882498	13.385544	9.596932	1.21	6	8	0.144363	302.422	15.4784	0.866820521	D
2022-11-14T06:01:34.399732Z	43.924005	13.366962	8.330845	1.75	18	26	0.269133	243.596	27.0169	0.454703179	B
2022-11-14T06:12:50.291832Z	43.868907	13.305517	20.111014	1.5	6	8	0.11164	266.382	18.6756	0.788637892	D
2022-11-14T06:19:59.997146Z	43.91653	13.354285	10.548608	1.66	10	13	0.267087	240.622	35.7537	0.629334376	C
2022-11-14T06:24:25.444615Z	43.94402	13.339677	8.383364	1.91	14	21	0.325245	245.837	28.5881	0.511575355	C
2022-11-14T06:47:55.009961Z	43.841173	13.35909	8.750888	1.42	7	9	0.150886	251.743	18.681	0.712793954	C
2022-11-14T08:00:37.244433Z	43.826448	13.379151	26.446752	1.58	9	12	0.26322	256.444	36.4464	0.929912331	D
2022-11-14T08:11:42.307949Z	43.99545	13.319027	8.433794	2.4	31	43	0.369124	254.185	33.0694	0.494805558	B
2022-11-14T08:12:28.450048Z	43.986642	13.293115	6.596718	2.1	19	25	0.296266	251.538	32.0021	0.496285762	B
2022-11-14T08:17:13.018851Z	43.985573	13.285575	6.560479	2.13	26	32	0.360275	248.481	30.9152	0.494390018	B
2022-11-14T08:22:35.620800Z	43.903633	13.324323	6.363329	1.67	9	13	0.163608	234.59	23.4676	0.554700359	C
2022-11-14T09:19:02.684286Z	43.881141	13.485549	18.235018	1.69	6	9	0.262042	287.395	38.4672	0.88136656	D
2022-11-14T09:38:18.694312Z	43.938215	13.358146	7.325088	2.02	16	22	0.347537	244.041	27.4245	0.509072524	C
2022-11-14T10:03:07.180945Z	43.88385	13.356645	11.539723	1.81	17	23	0.411755	250.178	30.2405	0.544470436	C
2022-11-14T10:05:50.374625Z	43.902204	13.252535	30.219965	1.85	5	9	0.186274	266.433	30.9809	0.779085619	D
2022-11-14T10:56:13.898451Z	43.92	13.297162	6.484864	1.67	7	8	0.183365	275.59	23.9102	0.823253889	D
2022-11-14T10:59:44.106948Z	43.941426	13.366753	6.892756	1.92	17	23	0.442513	247.284	28.8452	0.548702064	C
2022-11-14T11:07:38.048660Z	43.892319	13.326042	13.803211	2.75	31	43	0.341958	230.701	21.7787	0.419898024	B
2022-11-14T11:07:57.744241Z	43.911497	13.351293	8.014342	2.87	11	19	0.208944	237.227	24.2898	0.470396961	B
2022-11-14T11:11:59.876917Z	43.942654	13.340776	8.262445	2.12	19	25	0.366315	244.277	27.7415	0.505526931	C
2022-11-14T11:58:50.469252Z	43.924906	13.300112	9.930713	1.56	8	10	0.189085	316.302	35.6674	0.765438952	D
2022-11-14T12:18:26.345801Z	43.942041	13.40738	9.59332	1.61	9	10	0.293712	285.122	36.5151	0.762220347	D
2022-11-14T12:48:56.060044Z	43.990644	13.29903	7.282939	2.56	26	37	0.344092	252.674	32.5543	0.487349533	B
2022-11-14T13:35:23.107073Z	43.949236	13.282932	12.779026	2.24	24	27	0.364359	250.751	25.7463	0.522597731	C
2022-11-14T13:53:52.326794Z	43.927899	13.382332	9.007282	1.72	11	13	0.304372	246.448	28.2515	0.614780864	C
2022-11-14T14:02:07.182324Z	43.923251	13.285613	7.045906	1.63	9	11	0.210543	269.896	12.2257	0.635484938	C
2022-11-14T14:19:08.363548Z	44.014386	13.259647	7.345726	2.75	29	37	0.29757	253.966	33.5743	0.475184219	B
2022-11-14T14:47:29.010388Z	43.975409	13.368713	10.130088	1.81	9	13	0.278091	283.698	30.4113	0.645577996	C
2022-11-14T14:51:46.747720Z	43.961584	13.358972	6.702859	2.44	29	43	0.370482	249.08	29.9666	0.477837985	B
2022-11-14T15:23:01.881281Z	43.912827	13.344439	8.513497	2.02	18	23	0.366192	237.106	24.334	0.494511243	B
2022-11-14T15:26:17.694347Z	43.91516	13.369618	6.418504	1.8	18	25	0.266277	239.376	25.0817	0.448666476	B
2022-11-14T16:12:57.677420Z	43.917531	13.379262	4.585043	1.82	14	17	0.291975	267.282	25.6567	0.552470939	C
2022-11-14T16:32:02.043144Z	43.998453	13.242982	12.702287	2.58	27	37	0.294461	252.373	32.6585	0.47202557	B
2022-11-14T16:35:37.896336Z	43.833523	13.373981	4.844921	1.52	15	19	0.219919	257.597	18.3098	0.465594299	B
2022-11-14T17:19:45.360904Z	43.979924	13.208833	4.490803	1.6	9	11	0.269619	291.431	27.2521	0.715323554	C
2022-11-14T17:52:04.715389Z	43.957132	13.324711	7.480632	1.72	13	15	0.185848	280.563	28.4764	0.561004973	C
2022-11-14T18:25:45.174768Z	43.873649	13.434378	8.996241	1.43	7	9	0.218181	317.107	25.6113	0.797284841	D
2022-11-14T18:27:15.734683Z	43.913857	13.329685	11.933298	1.78	20	28	0.324969	232.426	22.6283	0.451353238	B
2022-11-14T18:39:08.554314Z	43.883335	13.218654	5.794302	1.23	8	11	0.274753	304.483	30.3606	0.716869783	C
2022-11-14T18:46:14.563478Z	43.94043	13.372805	8.07908	2.2	28	37	0.335835	244.98	27.7573	0.459250356	B
2022-11-14T20:11:53.545937Z	43.950094	13.330014	6.994154	1.87	18	22	0.504649	248.246	29.6702	0.592330621	C
2022-11-14T20:13:16.879440Z	43.951714	13.339908	5.934598	1.74	13	18	0.228633	281.898	38.1192	0.566954641	C
2022-11-14T20:53:01.929619Z	43.930122	13.364071	5.933439	1.65	21	32	0.292975	263.777	26.5085	0.45763422	B
2022-11-14T21:23:23.765094Z	43.902077	13.323998	7.864842	1.43	11	13	0.217837	274.204	20.738	0.598446899	C
2022-11-14T21:50:52.673482Z	43.8989	13.310155	5.982011	1.55	15	24	0.243583	254.694	22.6469	0.446233162	B
2022-11-14T21:51:25.358612Z	43.951956	13.312119	10.454983	1.59	8	12	0.126115	285.06	28.3414	0.620587484	C
2022-11-14T22:08:12.175069Z	43.949801	13.308965	7.462803	1.56	10	13	0.230376	260.284	34.267	0.622170077	C
2022-11-14T22:15:18.023708Z	43.818707	13.277877	10.650661	0.94	12	14	0.224191	243.124	11.3671	0.533544671	C
2022-11-14T22:57:31.301932Z	43.890792	13.252659	20.892377	1.66	18	26	0.34089	219.725	19.5837	0.44966814	B
2022-11-14T23:10:55.504786Z	43.940032	13.323572	15.285445	3.64	33	42	0.277827	234.616	23.8302	0.413463638	B
2022-11-14T23:54:19.480705Z	43.939658	13.326618	7.535947	1.55	14	19	0.268891	242.483	27.1755	0.500081358	C
2022-11-15T00:28:42.326273Z	43.945649	13.293402	6.160109	1.57	11	13	0.227106	284.169	31.0559	0.620094936	C
2022-11-15T01:02:03.831452Z	43.927165	13.320871	4.472062	1.36	11	14	0.139571	280.522	24.8497	0.556163504	C
2022-11-15T01:10:41.322758Z	43.915645	13.272077	7.987442	1.47	10	15	0.206655	266.746	22.5018	0.542482817	C
2022-11-15T01:21:58.006705Z	43.923318	13.384794	10.573428	1.22	7	9	0.245651	315.977	26.2725	0.797472672	D
2022-11-15T01:30:13.770385Z	43.873584	13.407346	12.079049	1.19	10	11	0.0938413	310.697	23.4514	0.656176742	C
2022-11-15T01:31:13.343656Z	43.860732	13.321027	7.393488	0.73	12	13	0.20791	232.949	13.2281	0.580998225	C
2022-11-15T01:32:28.585558Z	43.933144	13.375842	9.705314	1.35	10	13	0.244047	293.81	28.688	0.626536261	C
2022-11-15T01:34:01.055830Z	43.867791	13.375949	9.893791	1.11	8	9	0.236565	311.674	16.2023	0.780790974	D
2022-11-15T01:40:25.284013Z	43.933496	13.371304	8.303598	1.96	26	35	0.267505	245.334	27.8777	0.435338819	B
2022-11-15T02:21:41.233527Z	43.941897	13.326922	11.073421	1.43	8	10	0.228719	271.245	25.9792	0.719321783	C
2022-11-15T02:30:28.284056Z	43.881786	13.301063	13.736303	1.26	9	11	0.142358	246.937	13.4445	0.652239251	C
2022-11-15T02:50:03.367136Z	43.933184	13.350798	10.303024	1.3	7	8	0.190714	309.14	38.7142	0.872964529	D
2022-11-15T03:23:35.236882Z	43.945002	13.35208	6.03951	1.82	22	32	0.324787	247.485	29.1557	0.469802079	B
2022-11-15T03:40:33.387910Z	43.97187	13.229049	5.788424	1.28	7	11	0.189397	267.887	28.3893	0.661159924	C
2022-11-15T04:09:54.653867Z	43.839105	13.312468	21.768761	1.2	10	13	0.238508	256.442	14.494	0.615831693	C
2022-11-15T04:10:27.515345Z	43.869624	13.371271	8.22803	1.5	14	19	0.317157	235.069	41.134	0.574873686	C
2022-11-15T04:13:28.930581Z	43.920765	13.303207	16.171652	2.94	29	39	0.31213	230.216	22.3556	0.418366669	B
2022-11-15T04:14:07.221541Z	43.942822	13.305917	6.039455	2.52	8	12	0.110149	278.023	25.4898	0.60756669	C
2022-11-15T04:32:25.212428Z	43.942017	13.319185	6.566055	1.92	19	24	0.298876	237.904	25.5447	0.47097641	B
2022-11-15T04:44:51.918982Z	43.927113	13.340476	8.799425	1.5	10	14	0.266597	261.978	25.9403	0.574751268	C
2022-11-15T04:50:44.685991Z	43.93269	13.333829	6.950464	2.04	19	28	0.319599	243.85	27.6466	0.471019137	B
2022-11-15T05:01:25.352434Z	43.945702	13.319503	7.891624	1.94	23	28	0.341262	259.689	27.332	0.487127225	B
2022-11-15T05:21:22.141814Z	43.943553	13.356836	6.511194	2.5	30	38	0.308526	245.201	28.0273	0.445951075	B
2022-11-15T05:47:33.784790Z	43.952697	13.353574	10.123318	2.06	9	12	0.162223	249.521	30.1655	0.613838693	C
2022-11-15T05:56:27.807779Z	43.949437	13.352312	6.872346	1.93	13	17	0.197943	246.951	28.9303	0.510980883	C
2022-11-15T05:58:02.158110Z	43.962523	13.364141	6.550928	1.58	7	8	0.176327	248.859	29.8673	0.832828958	D
2022-11-15T06:26:10.063274Z	43.942686	13.349525	7.24735	2.1	15	19	0.317237	242.654	27.0004	0.513704076	C
2022-11-15T06:28:40.281584Z	43.902606	13.363093	7.981335	1.72	14	17	0.229391	265.871	24.8919	0.517935295	C
2022-11-15T07:10:08.410558Z	43.931043	13.345346	6.707565	1.94	14	20	0.273223	241.492	26.4573	0.488383854	B
2022-11-15T07:33:17.828397Z	43.936852	13.360952	6.738148	1.92	14	19	0.214547	246.524	28.5856	0.493679505	B
2022-11-15T08:08:16.981033Z	43.91324	13.288269	4.506002	1.96	10	12	0.251422	237.502	25.6074	0.611313313	C
2022-11-15T08:47:14.165566Z	43.904058	13.310845	15.398702	3.19	30	41	0.273894	231.407	22.4327	0.397141541	B
2022-11-15T08:58:41.215292Z	43.800526	13.372457	26.914016	1.9	6	8	0.0280316	218.066	29.8375	1.039608022	D
2022-11-15T08:59:33.091926Z	43.932455	13.358444	8.291301	1.87	10	12	0.169279	245.095	37.7819	0.641991992	C
2022-11-15T09:20:28.902810Z	43.964522	13.365177	8.237217	2.29	15	17	0.300807	270.423	30.7816	0.565483323	C
2022-11-15T09:29:07.897650Z	43.863035	13.357787	6.413741	1.69	8	12	0.347234	229.821	20.9401	0.627682047	C
2022-11-15T09:49:51.846257Z	43.877268	13.38542	15.523658	1.97	7	8	0.301036	251.521	41.0359	1.240659299	D
2022-11-15T11:08:41.508615Z	43.932826	13.352425	7.209717	2.02	14	19	0.274669	244.845	27.9422	0.510062252	C
2022-11-15T12:18:19.407074Z	43.945634	13.361019	7.757141	1.93	18	23	0.272066	244.352	32.7081	0.500226037	C
2022-11-15T12:30:44.411018Z	43.933105	13.26658	24.622791	2.16	13	20	0.269736	232.568	25.8308	0.49110246	B
2022-11-15T13:05:32.058186Z	43.946877	13.325226	5.330964	1.8	9	11	0.335495	284.449	27.202	0.69638617	C
2022-11-15T13:24:16.966218Z	43.848118	13.32666	17.548067	1.46	7	9	0.215261	261.714	18.2497	0.738327355	C
2022-11-15T13:41:26.710732Z	43.842119	13.364469	5.906542	1.49	9	11	0.204477	265.282	18.5376	0.680025956	C
2022-11-15T13:46:47.946536Z	43.796914	13.403817	14.701977	1.79	13	21	0.416928	247.933	16.6487	0.515335247	C
2022-11-15T13:51:53.437017Z	43.961035	13.376306	7.057114	2.36	26	36	0.328759	251.58	30.9987	0.47530201	B
2022-11-15T14:03:44.822665Z	43.985282	13.452106	7.891086	2.08	9	12	0.210465	278.806	35.1013	0.659145727	C
2022-11-15T14:09:11.987380Z	43.931199	13.271404	16.957065	1.94	9	13	0.255821	282.266	27.8121	0.634789432	C
2022-11-15T15:53:08.894760Z	43.954498	13.350931	6.822279	3.03	29	38	0.377355	246.619	28.8532	0.481191066	B
2022-11-15T15:55:21.027200Z	43.94563	13.345208	7.586845	2.03	6	10	0.186717	266.258	38.4837	0.725550091	C
2022-11-15T15:57:01.021429Z	43.945327	13.367158	8.361858	1.96	11	15	0.245288	248.643	29.5259	0.563037881	C
2022-11-15T15:58:15.579882Z	43.882884	13.387665	7.19161	2.44	26	34	0.366662	251.997	23.912	0.466452332	B
2022-11-15T15:59:19.480268Z	43.86013	13.37115	6.997964	2.26	26	37	0.330282	226.18	19.2078	0.411214285	B
2022-11-15T16:03:48.521531Z	43.909256	13.356822	9.184084	2.83	31	40	0.319189	232.893	22.4206	0.422558326	B
2022-11-15T16:08:55.799816Z	43.881404	13.342984	8.54409	1.77	12	14	0.237528	229.122	40.2789	0.608176364	C
2022-11-15T16:10:29.935135Z	43.914901	13.36258	8.49518	2.14	23	30	0.342997	244.008	27.138	0.473710154	B
2022-11-15T16:11:47.938333Z	43.92814	13.382253	9.890509	1.7	9	12	0.217697	279.367	27.564	0.633303536	C
2022-11-15T16:15:13.262801Z	43.904306	13.28504	5.365717	1.51	5	8	0.118902	283.547	19.8511	0.988434063	D
2022-11-15T16:25:07.908339Z	43.943718	13.214342	7.100241	1.7	16	18	0.27552	221.633	23.4747	0.505309167	C
2022-11-15T16:28:07.113887Z	43.935488	13.381044	6.304802	1.97	16	22	0.292298	246.331	28.2701	0.492906295	B
2022-11-15T16:36:51.655772Z	43.876831	13.349456	7.45474	1.74	16	20	0.26038	259.315	24.001	0.531856925	C
2022-11-15T17:04:46.123969Z	43.961335	13.359698	9.554449	1.94	12	16	0.211272	250.539	30.6377	0.538264228	C
2022-11-15T17:39:56.334565Z	43.946714	13.354849	10.083828	1.98	14	19	0.210381	246.38	28.6145	0.491417468	B
2022-11-15T18:11:36.541907Z	43.946325	13.348617	6.857526	1.97	18	27	0.289991	244.566	27.9148	0.464045554	B
2022-11-15T18:19:23.072590Z	43.951421	13.345386	6.45273	2.28	27	39	0.358046	245.623	28.435	0.467816088	B
2022-11-15T18:23:17.271390Z	43.895591	13.296548	2.732645	1.36	10	12	0.19604	271.917	23.0786	0.618276079	C
2022-11-15T18:28:39.145983Z	43.928443	13.315736	5.104953	1.63	9	13	0.279263	276.442	24.1819	0.610621213	C
2022-11-15T18:50:41.489792Z	43.866107	13.387675	9.917993	1.71	10	15	0.263445	272.66	31.9225	0.592407463	C
2022-11-15T19:29:55.959123Z	43.914655	13.322764	5.953931	1.53	11	14	0.188822	272.362	23.3839	0.559897537	C
2022-11-15T19:37:09.146783Z	43.934951	13.234534	3.045848	1.73	12	16	0.227233	266.861	24.6542	0.531326847	C
2022-11-15T19:43:46.235348Z	44.001865	13.221562	8.373567	1.92	20	24	0.394454	294.881	27.9668	0.562318611	C
2022-11-15T19:54:55.393405Z	43.861138	13.361964	8.611785	1.36	10	12	0.283113	292.76	21.6748	0.655370666	C
2022-11-15T19:55:20.136182Z	43.934901	13.333773	7.445938	1.78	8	12	0.246866	261.089	26.0167	0.62149243	C
2022-11-15T20:24:47.776406Z	43.892375	13.369646	9.781522	1.57	10	15	0.281723	272.041	23.1848	0.580461333	C
2022-11-15T20:33:28.270015Z	43.901129	13.281936	2.772998	1.39	8	11	0.109096	243.936	16.1861	0.618910702	C
2022-11-15T20:39:49.083019Z	43.908013	13.344293	9.991564	1.52	9	14	0.217375	277.233	24.9127	0.569207592	C
2022-11-15T20:49:55.119794Z	43.904317	13.359463	8.21586	2.38	23	32	0.294906	237.613	31.0023	0.46091172	B
2022-11-15T20:51:34.450278Z	43.91583	13.338531	9.215177	1.5	9	10	0.259129	260.577	30.2299	0.722939483	C
2022-11-15T21:04:37.214425Z	43.930526	13.348452	6.146813	1.39	8	12	0.195183	278.218	26.1373	0.627562476	C
2022-11-15T21:41:38.070293Z	43.938679	13.358837	14.236866	1.56	12	18	0.341401	297.596	28.143	0.595385563	C
2022-11-15T21:55:19.258120Z	43.975527	13.319973	26.066161	1.86	9	12	0.156886	268.463	30.6033	0.63161053	C
2022-11-15T22:00:03.295696Z	43.947353	13.340897	6.159258	1.84	14	18	0.286612	265.397	28.1979	0.536294466	C
2022-11-15T22:11:22.162475Z	43.905903	13.369252	6.657996	1.88	23	28	0.348474	239.086	24.8179	0.473750793	B
2022-11-15T22:22:41.454311Z	43.944059	13.329415	8.901926	2.41	30	39	0.34443	243.186	27.5304	0.458304603	B
2022-11-15T22:24:29.372172Z	43.967534	13.363702	4.791082	2.35	30	44	0.389107	249.148	30.0152	0.486849761	B
2022-11-15T22:27:36.332127Z	43.923883	13.307609	5.272778	1.57	16	21	0.255848	270.009	23.2891	0.490238229	B
2022-11-15T22:33:06.420475Z	43.955036	13.400436	8.93079	1.28	7	8	0.289289	278.406	26.2608	0.915291125	D
2022-11-15T23:06:49.392307Z	43.940342	13.308193	5.253408	1.71	13	17	0.202592	258.874	25.4088	0.510622763	C
2022-11-15T23:17:49.656968Z	43.879191	13.365032	4.936764	1.42	12	14	0.216857	250.22	19.8644	0.567459614	C
2022-11-15T23:18:46.662423Z	43.927759	13.35079	7.091929	1.52	13	20	0.305307	278.839	26.2653	0.52589106	C
2022-11-15T23:28:31.611316Z	43.912163	13.270124	5.171091	1.43	10	14	0.434368	286.135	22.7146	0.65598853	C
2022-11-15T23:28:49.090926Z	43.872607	13.302674	12.939005	1.76	14	22	0.270608	221.697	18.5815	0.436599166	B
2022-11-15T23:33:00.462466Z	43.910922	13.385269	7.002882	1.51	12	17	0.179355	241.189	25.6623	0.491043779	B
2022-11-15T23:34:21.193612Z	43.734765	13.229457	32.993055	1.11	6	8	0.177586	265.534	12.8351	0.798876223	D
2022-11-15T23:36:08.142377Z	43.916037	13.310536	12.262572	1.89	22	33	0.365505	236.125	24.4744	0.459113712	B
2022-11-15T23:43:13.703325Z	43.951547	13.352219	5.548605	1.66	16	19	0.499656	265.923	28.4675	0.614323218	C
2022-11-15T23:44:37.574324Z	43.904634	13.383223	12.172306	1.3	7	10	0.189205	300.79	25.8149	0.754886803	D
2022-11-16T00:36:47.310809Z	43.847704	13.371845	7.544703	1.15	6	9	0.221774	300.647	31.0394	0.788791663	D
2022-11-16T00:46:04.787912Z	43.895785	13.321638	3.529442	1.33	7	11	0.143219	269.04	20.4606	0.630968686	C
2022-11-16T01:30:54.446547Z	43.955857	13.31082	6.24776	1.72	14	22	0.189389	282.009	28.4093	0.482955048	B
2022-11-16T01:35:24.712194Z	43.938179	13.257801	5.852007	1.27	6	10	0.235127	303.172	32.8262	0.750200111	D
2022-11-16T01:45:26.568627Z	43.96001	13.219295	4.184513	1.28	13	17	0.285328	257.089	24.4717	0.534588043	C
2022-11-16T02:12:11.438153Z	43.723996	12.988931	13.935617	1	10	16	0.106551	131.403	4.72055	0.392375681	B
2022-11-16T02:20:53.498993Z	43.969276	13.212893	3.305802	1.58	12	16	0.162941	265.38	27.2058	0.525547832	C
2022-11-16T02:45:06.455968Z	43.882187	13.316878	7.148109	1.01	5	8	0.148629	289.104	22.6151	0.84162033	D
2022-11-16T02:49:19.311932Z	43.966114	13.272064	10.964795	1.38	6	8	0.109347	304.608	32.688	0.877362745	D
2022-11-16T02:50:24.808248Z	43.961392	13.281357	11.482439	1.42	8	12	0.297791	303.418	30.3004	0.676545873	C
2022-11-16T02:54:19.410192Z	43.905631	13.342997	18.177049	1.55	11	16	0.278085	277.476	25.3554	0.564476437	C
2022-11-16T02:58:47.834030Z	43.976031	13.210837	4.001983	1.2	8	12	0.271186	295.911	28.0635	0.65882453	C
2022-11-16T03:04:56.187940Z	43.956037	13.345695	7.631402	2.02	16	20	0.344358	248.317	29.7208	0.533211425	C
2022-11-16T03:06:35.219808Z	43.863066	13.307115	17.968015	1.6	14	19	0.267776	222.275	25.3511	0.498693614	B
2022-11-16T03:13:14.414278Z	43.891737	13.388041	5.398016	1.55	23	34	0.304577	238.68	24.4184	0.431731559	B
2022-11-16T03:16:36.086676Z	43.873291	13.296518	4.195225	1.1	10	11	0.123864	264.294	12.5447	0.658325675	C
2022-11-16T03:34:23.732086Z	43.965557	13.36252	7.5119	1.73	18	24	0.253082	267.553	35.7162	0.513849501	C
2022-11-16T03:58:53.664069Z	43.869018	13.280454	7.821462	1.46	17	25	0.263089	244.164	18.31	0.426620328	B
2022-11-16T04:04:18.550311Z	43.867205	13.366904	8.335911	1.31	11	17	0.3483	275.673	22.1611	0.563996534	C
2022-11-16T04:34:25.566641Z	43.877843	13.389813	10.491437	1.43	11	14	0.241479	302.288	22.9601	0.5924586	C
2022-11-16T04:36:48.869865Z	43.933231	13.359514	8.525814	2.57	31	44	0.393112	242.522	26.7125	0.471330306	B
2022-11-16T04:57:56.403269Z	43.951243	13.336331	7.592882	2.04	23	30	0.335733	247.199	29.2032	0.480133545	B
2022-11-16T05:00:02.720077Z	43.933978	13.363474	7.622815	1.72	12	16	0.206005	282.748	33.9335	0.571063845	C
2022-11-16T05:15:43.361073Z	43.917977	13.366264	5.557259	1.75	15	21	0.22007	241.214	25.93	0.464013644	B
2022-11-16T06:59:03.824582Z	43.920493	13.351976	6.009928	1.74	7	8	0.097491	282.084	23.4438	0.846813997	D
2022-11-16T07:10:51.541667Z	43.900971	13.423639	18.278052	1.91	8	10	0.181369	283.288	36.2804	0.776623017	D
2022-11-16T07:18:59.846372Z	43.880475	13.365571	9.871113	1.84	12	15	0.230278	232.686	40.1402	0.589942588	C
2022-11-16T07:48:33.063481Z	43.966989	13.377174	6.117523	2.13	17	25	0.23207	253.339	31.9064	0.474902054	B
2022-11-16T08:34:42.542407Z	43.962564	13.414243	10.653443	2.24	11	14	0.273071	252.097	44.6054	0.661134086	C
2022-11-16T08:57:07.932758Z	43.957402	13.353179	10.94801	3.44	31	44	0.333937	245.061	28.0642	0.458986185	B
2022-11-16T09:08:18.378452Z	43.787269	13.246619	6.428264	1.25	6	8	0.135447	220.174	13.2353	0.814038303	D
2022-11-16T09:30:23.940336Z	43.893813	13.416491	10.23805	1.81	5	8	0.109674	239.383	33.9994	0.819649813	D
2022-11-16T11:54:04.732339Z	43.935574	13.374371	7.92465	2.28	28	39	0.396463	244.467	27.4467	0.482118553	B
2022-11-16T15:28:47.571449Z	43.932272	13.368725	9.60933	1.84	11	13	0.193063	245.368	27.8673	0.577754374	C
2022-11-16T15:44:19.288995Z	43.925305	13.365571	8.959271	1.99	19	30	0.282926	241.821	26.2671	0.442654126	B
2022-11-16T16:56:22.107984Z	43.872676	13.249728	13.839002	1.53	11	14	0.181869	278.321	18.3465	0.545490598	C
2022-11-16T17:03:05.599152Z	43.970741	13.265392	5.020801	1.7	18	19	0.286851	278.573	29.0174	0.547458491	C
2022-11-16T17:46:51.651409Z	43.916126	13.388971	8.909507	1.91	8	11	0.137695	239.16	24.7	0.644605714	C
2022-11-16T18:02:43.422037Z	43.874557	13.311694	11.198821	2.18	26	34	0.321465	225.145	19.6381	0.414458747	B
2022-11-16T18:50:15.025816Z	43.943423	13.37445	10.450587	2.3	27	34	0.350183	245.591	28.0336	0.473966834	B
2022-11-16T18:58:28.323000Z	43.957674	13.368494	11.888286	1.84	16	19	0.294256	251.334	40.8197	0.576858981	C
2022-11-16T19:05:00.800045Z	43.939687	13.270857	4.593046	1.65	12	14	0.182151	268.477	24.5059	0.560773118	C
2022-11-16T19:28:38.210181Z	43.918506	13.335909	6.681073	1.42	13	16	0.293717	266.038	21.2091	0.555541743	C
2022-11-16T19:40:49.668666Z	43.946166	13.364247	7.892763	1.63	13	16	0.338196	248.672	29.7024	0.570902113	C
2022-11-16T19:54:33.838918Z	43.958053	13.303932	7.988807	1.65	17	21	0.363233	281.064	28.9891	0.556004674	C
2022-11-16T20:02:35.648451Z	43.908485	13.39446	9.088757	1.63	14	16	0.355978	243.666	26.6746	0.564107886	C
2022-11-16T20:44:50.919825Z	43.953077	13.359268	5.326472	1.87	23	34	0.391078	261.18	28.0545	0.501588349	C
2022-11-16T20:50:38.889895Z	43.958245	13.336496	8.235143	2.37	29	40	0.344654	265.275	30.0843	0.480653987	B
2022-11-16T21:12:19.084578Z	43.945701	13.344484	9.237688	1.54	9	14	0.22348	245.794	28.4579	0.568125055	C
2022-11-16T21:15:21.678875Z	43.882961	13.324612	7.74716	1.36	15	19	0.296237	259.793	26.2435	0.547444772	C
2022-11-16T21:18:54.131469Z	43.951806	13.344073	7.198998	2.5	30	41	0.345536	246.074	28.6583	0.462313033	B
2022-11-16T21:35:59.921298Z	43.904964	13.376697	4.464256	1.35	8	10	0.147474	292.007	23.2101	0.709804589	C
2022-11-16T23:07:21.242650Z	43.907672	13.346425	7.896817	1.74	21	30	0.285219	238.099	24.6809	0.434617895	B
2022-11-16T23:16:09.710354Z	43.831089	13.394339	8.249584	1.33	11	13	0.224543	307.367	19.3952	0.608349737	C
2022-11-17T00:17:03.549903Z	43.867458	13.331713	11.500369	1.8	23	31	0.338441	252.035	27.3868	0.475548541	B
2022-11-17T01:37:06.832769Z	43.938533	13.215452	3.593801	1.29	10	13	0.183567	253.046	23.2125	0.576554859	C
2022-11-17T01:46:42.240045Z	43.965116	13.34303	10.694768	1.52	7	11	0.214133	289.36	33.9265	0.695045251	C
2022-11-17T01:51:33.133578Z	43.718358	13.355003	9.309387	0.93	7	10	0.186615	255.22	10.5368	0.654747683	C
2022-11-17T01:52:14.235602Z	43.958621	13.269695	7.646969	1.45	11	15	0.18627	265.207	23.6382	0.542349539	C
2022-11-17T02:39:32.014563Z	43.970892	13.319156	14.310327	1.47	7	9	0.130763	301.076	30.7521	0.775213888	D
2022-11-17T02:48:48.829216Z	43.811492	13.376984	3.704083	1.17	7	9	0.128421	275.21	17.1158	0.72418303	C
2022-11-17T03:12:18.685397Z	43.839626	13.458168	7.466323	1.04	7	8	0.13608	308.528	23.518	0.828008551	D
2022-11-17T03:20:19.572451Z	43.881687	13.33668	10.003897	1.65	18	25	0.347986	238.401	18.3437	0.464844983	B
2022-11-17T03:57:06.173086Z	43.949658	13.347588	8.509401	1.61	14	15	0.188331	267.953	29.348	0.554067178	C
2022-11-17T04:38:49.304807Z	43.911116	13.324787	11.824122	1.42	5	8	0.193004	314.244	38.546	0.958568833	D
2022-11-17T04:54:28.345404Z	43.908963	13.240835	2.74232	1.42	11	14	0.24682	260.727	21.5308	0.559532962	C
2022-11-17T09:39:59.637628Z	43.918955	13.295864	4.816855	1.81	12	17	0.239204	278.042	24.3776	0.523116803	C
2022-11-17T11:07:38.096014Z	43.900156	13.342129	7.73667	1.88	8	11	0.113466	235.053	23.4074	0.612735584	C
2022-11-17T13:10:36.373277Z	43.863936	13.346599	9.087436	1.6	6	8	0.171877	266.062	20.4054	0.807656234	D
2022-11-17T13:51:52.263173Z	43.935469	13.367601	8.77256	1.97	7	8	0.14091	267.721	38.4709	0.839378905	D
2022-11-17T14:30:58.378878Z	43.935128	13.333836	12.525709	1.99	13	14	0.326243	247.173	38.64	0.696214963	C
2022-11-17T15:49:56.146306Z	43.969706	13.217018	9.706497	1.96	14	21	0.233124	263.315	24.6001	0.493075151	B
2022-11-17T16:30:25.893531Z	43.937141	13.396783	7.550723	1.9	18	25	0.331138	249.775	29.7616	0.498633028	B
2022-11-17T17:04:27.896576Z	43.956163	13.372352	4.397503	2.12	23	31	0.330983	248.293	29.427	0.47706425	B
2022-11-17T17:16:21.251652Z	44.006714	13.287676	9.358537	2.03	20	25	0.418138	304.568	28.9593	0.585339619	C
2022-11-17T17:41:33.379981Z	43.910559	13.305568	14.423959	2	18	23	0.308898	231.424	22.7734	0.463901802	B
2022-11-17T18:08:25.798212Z	43.853231	13.314793	10.663324	1.47	10	12	0.229257	265.393	18.298	0.601246228	C
2022-11-17T18:49:11.542927Z	44.007376	13.236221	5.869318	2	19	22	0.369139	289.058	31.6506	0.560578302	C
2022-11-17T20:01:00.848618Z	43.923189	13.296857	4.702443	1.76	12	17	0.356727	254.39	23.7172	0.54500756	C
2022-11-17T20:05:16.936823Z	43.912215	13.334389	6.271345	1.71	15	18	0.368904	258.593	24.258	0.545765783	C
2022-11-17T20:05:51.769082Z	43.931321	13.334283	4.791959	1.68	14	16	0.28349	277.15	25.4003	0.563622115	C
2022-11-17T20:14:08.678983Z	43.942687	13.288518	7.32883	1.81	18	23	0.209788	262.406	27.613	0.467006992	B
2022-11-17T20:56:16.629758Z	43.987047	13.238919	4.551349	1.87	20	25	0.32246	283.051	28.4659	0.513727576	C
2022-11-17T21:02:39.412281Z	43.907061	13.192576	15.404992	1.36	4	8	0.139884	275.495	24.3847	0.930133779	D
2022-11-17T21:59:49.669276Z	43.745449	13.002064	12.668639	1.37	20	30	0.236901	109.94	2.76693	0.286335036	B
2022-11-17T22:08:08.321276Z	43.937431	13.284906	6.766996	1.68	13	19	0.228559	260.104	26.5813	0.494624479	B
2022-11-17T22:17:05.408910Z	43.978037	13.270177	3.803763	1.34	11	15	0.242752	292.788	27.1538	0.588837128	C
2022-11-17T23:05:55.007004Z	43.839274	13.387842	6.60694	1.79	21	29	0.409669	244.457	20.8816	0.483973443	B
2022-11-17T23:16:52.013208Z	43.943879	13.366473	5.545394	1.86	21	29	0.294343	246.053	28.3073	0.461152409	B
2022-11-17T23:20:57.534029Z	43.937615	13.350284	7.921581	2.12	23	32	0.280122	245.265	33.0767	0.468663332	B
2022-11-17T23:51:18.011857Z	43.967035	13.349906	6.929444	2.3	26	34	0.316939	248.831	29.9955	0.467360279	B
2022-11-17T23:51:54.558159Z	43.928781	13.329275	12.640781	2.86	29	41	0.321696	238.432	25.2797	0.433558653	B
2022-11-17T23:59:49.407929Z	43.946579	13.363843	6.089695	2.04	19	26	0.338025	249.921	30.1286	0.504627047	C
2022-11-18T00:06:53.171721Z	43.903637	13.315799	5.271204	1.42	10	13	0.175986	269.555	21.638	0.575116654	C
2022-11-18T00:27:04.359076Z	43.927709	13.291962	5.304708	1.3	6	9	0.114683	293.725	24.574	0.747204012	C
2022-11-18T00:28:59.343099Z	43.927864	13.299412	19.62041	2.09	20	27	0.278398	259.702	25.7945	0.464220353	B
2022-11-18T00:34:20.241584Z	43.928628	13.366205	10.797833	1.45	7	10	0.251496	306.847	30.4438	0.777605889	D
2022-11-18T00:36:17.041928Z	43.843231	13.367057	7.837807	1.05	7	10	0.218789	303.092	18.6592	0.722102464	C
2022-11-18T00:56:05.192399Z	43.914159	13.303801	8.546005	1.49	14	20	0.190678	257.15	24.3199	0.47017514	B
2022-11-18T01:22:33.800415Z	43.983365	13.230802	6.10559	1.25	8	11	0.140433	294.884	28.0097	0.660130687	C
2022-11-18T01:25:51.168836Z	43.940316	13.335422	10.073695	2.62	31	42	0.37397	244.543	27.9682	0.471855413	B
2022-11-18T01:41:41.091417Z	43.899067	13.288773	16.919778	0.93	5	8	0.263993	297.648	32.9652	1.044945248	D
2022-11-18T01:55:50.097968Z	43.92087	13.270269	3.370151	1.47	9	14	0.120614	264.838	22.0712	0.541319357	C
2022-11-18T01:57:47.596584Z	43.946809	13.368293	6.137938	1.9	22	34	0.34128	246.487	33.8415	0.493019006	B
2022-11-18T02:10:56.155011Z	43.901456	13.395689	10.804045	1.15	6	10	0.103807	315.698	25.7062	0.706490861	C
2022-11-18T02:39:31.868490Z	43.935253	13.336779	8.11856	1.64	13	19	0.203495	262.334	31.0059	0.510491888	C
2022-11-18T03:15:21.933027Z	43.929857	13.343247	8.52906	1.51	14	20	0.243461	241.997	31.6817	0.499971277	B
2022-11-18T05:16:36.363500Z	43.962686	13.231574	11.292639	1.53	5	8	0.205843	294.742	27.5243	0.880839592	D
2022-11-18T06:14:36.522712Z	43.91389	13.270163	16.1283	2.13	21	28	0.258735	228.814	22.5204	0.419259011	B
2022-11-18T06:22:04.267869Z	43.942503	13.338468	10.167738	1.89	8	9	0.231688	244.39	37.7341	0.772926443	D
2022-11-18T08:42:13.439735Z	43.964749	13.368175	7.513571	2.72	26	37	0.310336	250.125	30.3965	0.463308018	B
2022-11-18T10:53:19.858134Z	43.914183	13.386914	6.76671	1.81	11	14	0.421539	237.686	24.055	0.628285003	C
2022-11-18T10:57:29.108190Z	43.949966	13.352054	6.859192	2.6	27	38	0.323802	245.577	28.3346	0.453636943	B
2022-11-18T13:42:39.423068Z	43.943561	13.342812	6.582756	2.83	30	41	0.389688	244.015	27.6939	0.475520089	B
2022-11-18T13:43:56.880930Z	43.918798	13.36924	7.259042	2.43	23	29	0.287744	239.48	25.1606	0.443152326	B
2022-11-18T14:23:32.290550Z	43.973066	13.19098	6.128889	1.68	14	17	0.269666	270.682	19.3793	0.536443002	C
2022-11-18T14:58:45.304245Z	43.957025	13.353676	7.864456	2.62	26	37	0.370427	247.222	29.1249	0.480434654	B
2022-11-18T15:04:51.468574Z	43.99557	13.265564	5.482105	1.84	7	10	0.203078	277.203	29.5301	0.715817362	C
2022-11-18T15:27:31.334864Z	43.930587	13.354965	9.325199	1.96	15	17	0.14489	243.805	27.3236	0.492835421	B
2022-11-18T16:19:23.645137Z	43.920993	13.370346	5.253188	1.6	7	9	0.222875	287.344	25.3436	0.770040515	D
2022-11-18T16:42:43.055550Z	43.910454	13.204503	9.552022	2.56	29	37	0.364582	205.883	21.4117	0.424329598	B
2022-11-18T17:29:01.884402Z	43.935063	13.311756	7.648066	1.87	5	8	0.121743	278.368	25.3768	0.805538898	D
2022-11-18T17:35:07.838840Z	43.999744	13.28904	7.394302	1.96	14	19	0.3183	254.662	33.6353	0.553316369	C
2022-11-18T17:37:23.038624Z	43.919722	13.37626	8.02197	1.86	21	27	0.327457	243.288	26.7836	0.473904848	B
2022-11-18T17:57:41.289339Z	43.97385	13.349769	14.07974	1.93	17	20	0.259519	285.283	31.0581	0.534671325	C
2022-11-18T17:59:47.955081Z	43.924916	13.263938	18.846475	1.68	7	11	0.183241	272.906	25.6399	0.672793547	C
2022-11-18T18:12:25.548178Z	43.964901	13.187362	3.211185	1.84	13	19	0.198632	254.592	24.06	0.484784302	B
2022-11-18T18:15:05.544506Z	43.953644	13.373806	6.273603	2.12	26	36	0.407736	248.726	29.5552	0.501761859	C
2022-11-18T19:14:46.157728Z	44.026251	13.345985	14.240403	1.58	6	8	0.148933	303.05	36.8294	1.282539453	D
2022-11-18T19:29:08.358678Z	43.934598	13.327219	4.651437	1.66	13	19	0.235881	261.215	26.0919	0.497229343	B
2022-11-18T19:37:27.482492Z	43.911992	13.218629	3.908675	1.46	9	13	0.15493	259.707	20.9156	0.560968697	C
2022-11-18T20:08:31.618434Z	43.965678	13.190374	3.542242	1.64	9	12	0.143633	296.292	26.233	0.624948279	C
2022-11-18T20:28:21.574276Z	43.909839	13.373002	4.189171	1.45	8	13	0.338955	275.847	24.7632	0.65500397	C
2022-11-18T20:30:22.732996Z	43.909329	13.186427	8.681381	1.39	11	14	0.244391	253.884	23.1601	0.557949392	C
2022-11-18T20:35:22.348044Z	43.888835	13.342887	10.042312	1.85	24	35	0.288251	230.319	21.3748	0.408237579	B
2022-11-18T21:04:50.121535Z	43.93135	13.376515	5.00451	1.59	16	23	0.393526	280.182	26.9	0.555105747	C
2022-11-18T21:39:18.425765Z	44.012033	13.214846	6.941432	1.77	21	26	0.261791	221.176	29.9576	0.459556595	B
2022-11-18T21:53:49.750828Z	43.995577	13.269353	5.052442	1.75	18	29	0.237105	263.204	29.5781	0.463481119	B
2022-11-18T21:57:30.912719Z	43.912716	13.297075	4.118917	1.37	6	8	0.12546	290.669	23.7698	0.812394555	D
2022-11-18T22:10:11.496260Z	43.918192	13.301959	19.743988	1.34	8	10	0.281791	273.452	23.5913	0.823099175	D
2022-11-18T22:13:31.183358Z	43.992801	13.303237	5.00412	1.54	17	25	0.311052	283.76	31.3368	0.52090339	C
2022-11-18T22:41:36.237757Z	43.947025	13.345435	9.904274	2.36	28	42	0.379242	246.322	28.7049	0.477550805	B
2022-11-18T22:47:09.516545Z	43.874084	13.364133	4.871054	1.33	11	14	0.294829	284.028	27.2857	0.62437205	C
2022-11-18T23:20:06.316473Z	43.93314	13.34176	9.366225	1.76	20	29	0.336619	243.131	27.1985	0.473006173	B
2022-11-18T23:32:48.303419Z	43.875034	13.354332	9.215981	1.58	18	24	0.258602	228.838	20.5564	0.430289694	B
2022-11-18T23:37:35.029792Z	43.888972	13.258113	15.615496	1.66	16	24	0.255868	264.649	20.2817	0.448439469	B
2022-11-19T00:31:31.832152Z	43.866678	13.405662	5.816434	0.56	9	11	0.103854	168.427	2.98738	0.614964865	C
2022-11-19T00:32:13.374819Z	43.942329	13.218878	4.069246	1.3	15	20	0.351644	289.95	26.6393	0.558134045	C
2022-11-19T00:34:56.851829Z	43.989767	13.121322	5.729291	1.14	13	15	0.243607	254.204	19.8385	0.559262319	C
2022-11-19T01:31:10.681825Z	43.882094	13.413671	9.74027	1.24	12	16	0.182603	279.735	24.5213	0.541646508	C
2022-11-19T01:34:54.656713Z	43.951989	13.310551	13.947612	1.52	8	12	0.182286	282.339	32.8177	0.652142622	C
2022-11-19T01:41:22.660595Z	43.940123	13.214928	34.088467	1.64	7	8	0.138574	253.677	21.9499	0.926573173	D
2022-11-19T01:46:51.343840Z	43.972199	13.40603	25.937764	1.51	15	18	0.200375	287.577	37.073	0.570567751	C
2022-11-19T02:20:35.365136Z	43.945759	13.230077	14.855188	2.89	29	37	0.279438	234.257	25.7318	0.42324295	B
2022-11-19T02:30:15.959412Z	44.020383	13.204035	10.030935	1.29	6	9	0.147917	329.153	32.7394	0.795471987	D
2022-11-19T02:31:23.357203Z	43.947228	13.356633	7.589668	2	24	36	0.444044	247.599	29.1425	0.518565117	C
2022-11-19T02:33:57.387891Z	43.931628	13.18374	4.007059	1.3	8	11	0.204542	256.295	23.0485	0.65383429	C
2022-11-19T02:35:20.155734Z	43.971893	13.239599	12.904164	2.05	26	35	0.40212	255.894	26.0961	0.50476308	C
2022-11-19T02:36:23.674875Z	43.93658	13.343721	5.420281	1.44	15	23	0.266106	263.059	26.7297	0.481310761	B
2022-11-19T02:52:18.249886Z	44.012449	13.234568	8.144665	1.76	23	30	0.379746	247.386	27.5319	0.502914495	C
2022-11-19T02:56:09.928385Z	43.936902	13.212413	15.987265	2.87	30	36	0.230622	230.589	24.1451	0.396250155	B
2022-11-19T02:56:55.053173Z	43.903917	13.16319	9.850649	1.95	7	9	0.154542	240.912	18.2149	0.822492039	D
2022-11-19T03:01:18.340893Z	43.99758	13.240053	6.079471	1.79	23	27	0.344452	284.156	29.5771	0.521754572	C
2022-11-19T03:03:17.540034Z	43.997118	13.218534	9.46521	1.3	9	13	0.165375	296.831	28.9483	0.608533442	C
2022-11-19T03:10:21.597969Z	43.91891	13.18025	11.280039	0.78	8	10	0.339571	232.769	17.3398	0.718008185	C
2022-11-19T03:11:28.075166Z	43.954032	13.19312	4.769678	1.08	6	9	0.143966	285.171	24.0224	0.747573402	C
2022-11-19T03:19:56.257928Z	43.91174	13.407247	4.659442	2.09	27	42	0.394455	242.205	25.9447	0.469616727	B
2022-11-19T03:23:04.220793Z	43.909199	13.313572	8.163785	1.38	16	23	0.295533	257.277	24.0973	0.478620356	B
2022-11-19T03:26:20.611424Z	43.961111	13.233927	14.581739	3.15	31	44	0.309628	234.958	25.9363	0.430784795	B
2022-11-19T03:38:41.037802Z	43.922302	13.331428	3.184909	1.39	18	27	0.292811	294.953	26.2969	0.51197111	C
2022-11-19T03:42:34.904944Z	43.898731	13.21855	29.248258	1.55	15	23	0.288345	240.723	20.5936	0.459736017	B
2022-11-19T03:47:58.467202Z	43.987204	13.274521	5.250861	1.88	24	31	0.353038	245.728	29.9692	0.48927593	B
2022-11-19T03:52:36.971150Z	43.88514	13.346575	7.51152	1.32	15	22	0.303586	256.441	22.4926	0.483688786	B
2022-11-19T03:56:02.636186Z	43.99856	13.30677	13.155981	3.16	32	46	0.312037	252.79	32.5636	0.46754855	B
2022-11-19T03:59:01.193184Z	43.987869	13.285449	5.318409	1.97	24	34	0.322703	266.518	30.6391	0.485736902	B
2022-11-19T04:06:23.226954Z	43.910572	13.316847	7.262608	1.31	11	15	0.260575	256.916	23.926	0.560543645	C
2022-11-19T04:07:56.760766Z	43.959211	13.256259	4.000415	1.41	18	26	0.258011	274.083	27.4047	0.473327147	B
2022-11-19T04:09:27.917535Z	43.950782	13.305865	6.683767	1.35	9	13	0.144748	274.441	27.8465	0.588108036	C
2022-11-19T04:10:25.936074Z	44.010605	13.278122	8.117581	1.28	8	14	0.196821	307.187	35.6824	0.625990455	C
2022-11-19T04:19:17.129661Z	43.896577	13.326607	3.971289	1.4	14	18	0.280455	272.448	22.734	0.520850177	C
2022-11-19T04:29:15.824064Z	43.908753	13.324446	11.201811	1.75	24	30	0.26026	230.053	21.8313	0.417943747	B
2022-11-19T04:31:20.025358Z	43.95148	13.360807	10.582074	1.53	14	17	0.260571	268.971	29.917	0.557750136	C
2022-11-19T06:29:43.106144Z	43.896011	13.36395	13.918815	1.89	21	29	0.414743	237.373	24.0845	0.491860363	B
2022-11-19T07:25:33.713831Z	43.881255	13.404388	8.498797	1.55	8	11	0.152516	275.624	24.4044	0.641216572	C
2022-11-19T07:53:05.291526Z	43.956928	13.234354	12.235313	2.69	28	40	0.321916	238.465	27.233	0.443605839	B
2022-11-19T07:58:33.564384Z	43.89469	13.23019	22.360376	1.87	17	23	0.310612	222.449	21.2229	0.454246	B
2022-11-19T08:29:11.787745Z	43.849135	13.333031	12.490596	1.65	15	21	0.272594	247.665	16.7482	0.456244082	B
2022-11-19T08:46:44.548194Z	43.959023	13.250066	13.20369	3.2	28	31	0.313341	235.246	25.9481	0.459516251	B
2022-11-19T08:56:30.816177Z	43.966068	13.22257	6.351236	1.99	15	19	0.334386	289.332	28.4418	0.555908865	C
2022-11-19T09:11:20.924395Z	43.996812	13.21003	12.378503	1.73	11	15	0.183677	300.202	30.7084	0.585566273	C
2022-11-19T09:20:25.689459Z	43.978354	13.267626	7.114177	1.76	13	16	0.216299	283.61	31.2106	0.568336543	C
2022-11-19T09:25:20.685886Z	43.878141	13.312215	8.058497	1.83	19	25	0.401381	224.298	19.3424	0.47928643	B
2022-11-19T09:48:38.728573Z	43.912893	13.144059	2.866621	1.55	12	15	0.172888	246.008	16.0928	0.585921648	C
2022-11-19T10:03:17.308231Z	43.94982	13.346542	8.234453	2.73	30	39	0.345457	245.321	28.2863	0.462315817	B
2022-11-19T10:24:50.366591Z	43.905954	13.321975	6.434278	1.64	13	17	0.270245	233.724	23.9655	0.522368448	C
2022-11-19T10:54:24.636403Z	43.88185	13.125709	1.710293	1.26	8	11	0.292004	284.361	18.1059	0.751768416	D
2022-11-19T11:19:45.644353Z	43.942746	13.34111	10.434293	1.81	16	21	0.265056	245.032	28.1121	0.488128108	B
2022-11-19T11:57:24.118628Z	43.950945	13.196049	8.151249	1.23	9	11	0.206068	303.519	29.3263	0.701127783	C
2022-11-19T12:34:02.594319Z	43.935974	13.190233	13.292749	1.61	9	12	0.295504	271.995	25.6509	0.651940502	C
2022-11-19T12:46:01.012918Z	44.009738	13.262744	11.366153	1.48	8	8	0.0386699	255.376	21.5997	1.581726866	D
2022-11-19T12:52:27.643923Z	43.944356	13.184803	2.981398	1.55	8	10	0.196645	246.579	19.9684	0.677668782	C
2022-11-19T13:09:14.839488Z	43.976114	13.243647	16.1437	2.85	30	38	0.305963	246	30.125	0.45937676	B
2022-11-19T14:26:28.961447Z	43.975129	13.220093	5.37579	1.72	7	9	0.257767	303.11	28.8592	0.856453488	D
2022-11-19T15:07:40.869807Z	43.909308	13.319797	20.303389	1.88	9	12	0.253625	279.86	23.6198	0.629616265	C
2022-11-19T15:44:50.748729Z	43.962033	13.212073	12.114007	1.99	23	29	0.334037	240.583	27.5548	0.483398303	B
2022-11-19T15:51:13.429787Z	44.036946	13.235579	8.141888	1.9	12	16	0.359454	308.725	36.0586	0.647977482	C
2022-11-19T19:21:54.574453Z	43.977962	13.31094	14.390378	1.62	13	17	0.578515	302.736	32.0141	0.709430919	C
2022-11-19T20:04:53.007785Z	43.999903	13.220276	6.54395	1.97	22	28	0.274412	296.772	30.1255	0.500061015	C
2022-11-19T22:01:27.626449Z	43.95463	13.243433	3.59363	1.65	19	24	0.261298	258.817	24.418	0.471315864	B
2022-11-19T22:31:01.239758Z	43.99608	13.276416	13.741951	2.54	28	38	0.289609	253.474	33.2452	0.47132941	B
2022-11-19T22:47:04.241206Z	43.928831	13.183825	3.903226	1.59	12	17	0.19083	268.745	23.7221	0.511635286	C
2022-11-20T00:20:24.090321Z	43.943091	13.298397	5.476227	1.97	23	34	0.415956	256.491	25.9555	0.501885706	C
2022-11-20T00:33:04.753742Z	43.952277	13.33598	9.407037	2.06	21	29	0.356029	247.42	29.3291	0.49230469	B
2022-11-20T00:33:52.540158Z	43.938913	13.308817	6.832374	2.07	19	26	0.373559	257.377	26.2817	0.503893897	C
2022-11-20T00:36:12.793437Z	43.950484	13.330461	9.020345	2.16	22	32	0.350032	246.206	28.8818	0.482059477	B
2022-11-20T01:30:04.215479Z	43.969932	13.253282	3.600421	2.03	19	30	0.292835	267.646	26.4014	0.469160276	B
2022-11-20T01:39:13.228134Z	43.919942	13.322246	11.614752	2.98	28	43	0.347699	233.924	23.4093	0.433928758	B
2022-11-20T01:58:37.644168Z	43.986377	13.27637	6.343407	1.57	13	17	0.268213	299.579	32.5404	0.585125149	C
2022-11-20T02:23:11.486248Z	43.949757	13.199304	16.556007	2.19	28	36	0.314276	228.425	23.0635	0.427770295	B
2022-11-20T02:35:22.937195Z	43.873744	13.384397	7.261651	1.57	15	19	0.478852	292.095	23.8936	0.61498237	C
2022-11-20T03:46:56.840180Z	43.91085	13.409342	5.228514	1.81	17	26	0.364323	254.504	24.9637	0.510771585	C
2022-11-20T04:00:32.998150Z	43.916229	13.317002	16.361424	2.42	26	31	0.262425	235.812	28.7783	0.447374812	B
2022-11-20T04:34:56.502814Z	43.872538	13.396465	10.733452	1.62	8	9	0.209318	291.385	23.3205	0.790183258	D
2022-11-20T04:44:55.119854Z	43.92933	13.351345	6.100971	1.7	16	17	0.306664	280.369	27.4944	0.586905436	C
2022-11-20T04:45:57.699687Z	43.935563	13.346642	8.134862	1.73	15	17	0.241318	242.893	27.0994	0.514523433	C
2022-11-20T05:16:16.196241Z	43.927612	13.398126	4.515547	2.45	29	41	0.340046	245.526	27.6527	0.453846981	B
2022-11-20T05:20:29.381104Z	43.927932	13.299413	9.371588	4.19	29	33	0.242871	237.569	25.392	0.418520824	B
2022-11-20T05:23:19.783132Z	43.952501	13.298768	13.157955	3.35	23	25	0.302891	244.677	28.6673	0.492426455	B
2022-11-20T05:24:52.833286Z	43.957981	13.239071	3.98929	2.39	15	20	0.244013	274.164	24.6446	0.49937232	B
2022-11-20T05:26:28.147330Z	43.94521	13.345165	12.558794	2.37	22	29	0.273915	244.428	27.8156	0.454331171	B
2022-11-20T05:28:13.208498Z	43.950633	13.260492	6.23529	2.22	24	33	0.299576	268.18	24.6571	0.457400157	B
2022-11-20T05:28:38.282643Z	43.988356	13.286866	11.732827	2.83	23	28	0.237121	269.259	32.044	0.480338789	B
2022-11-20T05:30:25.389672Z	43.936075	13.26666	17.156026	2.14	23	35	0.268789	234.569	25.0632	0.415732429	B
2022-11-20T05:30:54.361382Z	43.975197	13.279035	9.54062	2.32	19	24	0.24597	265.218	30.0004	0.487006395	B
2022-11-20T05:32:46.237557Z	43.962922	13.270466	14.499497	2.79	29	36	0.282241	244.09	29.0263	0.444956093	B
2022-11-20T05:33:19.215658Z	43.958853	13.26081	6.932281	2.56	8	11	0.125969	266.84	25.0485	0.643840042	C
2022-11-20T05:37:02.617967Z	43.944947	13.277565	12.618927	2.37	26	37	0.314419	235.482	25.2725	0.436926739	B
2022-11-20T05:38:23.716769Z	43.912504	13.175521	15.510679	1.46	8	10	0.111261	221.855	7.28611	0.681138788	C
2022-11-20T05:39:25.601020Z	43.952445	13.381451	10.93553	1.94	19	24	0.25781	250.41	30.2782	0.47996111	B
2022-11-20T05:40:55.794662Z	43.980426	13.27789	7.036395	1.8	16	20	0.203771	299.07	29.3519	0.518734693	C
2022-11-20T05:41:17.304235Z	43.916606	13.346166	11.398417	2.01	10	16	0.262313	236.281	23.9862	0.522109929	C
2022-11-20T05:44:08.924143Z	43.951182	13.284533	15.270151	2.46	27	37	0.254583	239.655	26.8505	0.419918878	B
2022-11-20T05:44:50.387463Z	43.961337	13.27584	8.168217	2	5	8	0.106406	294.46	26.4219	0.823033905	D
2022-11-20T05:47:43.352489Z	43.967895	13.242209	8.586392	2.22	11	15	0.180958	292.729	26.9968	0.562112844	C
2022-11-20T05:48:37.301813Z	43.946932	13.275629	4.714085	1.84	13	16	0.212374	270.5	24.8422	0.532782979	C
2022-11-20T05:49:26.766550Z	43.95388	13.217705	4.362958	1.92	12	15	0.232969	295.261	26.3001	0.573052292	C
2022-11-20T05:50:22.879397Z	43.986093	13.246034	11.437551	1.76	13	17	0.276856	301.282	32.9437	0.591243233	C
2022-11-20T05:52:57.836406Z	43.938203	13.268804	15.725136	3.09	30	41	0.248724	236.017	25.5055	0.40368999	B
2022-11-20T05:54:25.004990Z	43.898357	13.156559	13.182358	1.7	8	10	0.181519	252.025	22.8295	0.698980696	C
2022-11-20T05:56:49.278002Z	43.960846	13.264251	5.589316	1.89	16	20	0.232618	238.587	26.9387	0.479008309	B
2022-11-20T05:59:44.355501Z	43.920303	13.207112	1.866791	1.66	11	16	0.244722	278.941	21.7323	0.536981378	C
2022-11-20T06:02:17.378159Z	43.929059	13.329007	5.855715	1.99	19	23	0.320391	255.094	25.205	0.494105551	B
2022-11-20T06:10:00.669872Z	43.931124	13.262713	18.58879	2.23	23	32	0.246159	233.657	24.7207	0.41238122	B
2022-11-20T06:14:19.698631Z	43.913925	13.214406	15.482867	1.49	10	14	0.233128	254.614	20.9904	0.578547398	C
2022-11-20T06:22:36.614641Z	43.937012	13.261989	6.73124	1.61	7	8	0.0995067	289.606	24.5912	0.823802484	D
2022-11-20T06:26:28.581037Z	43.957829	13.311082	6.911969	1.93	12	15	0.266382	247.113	29.5712	0.563629859	C
2022-11-20T06:28:09.897162Z	43.922267	13.252033	18.266753	1.88	17	24	0.283796	229.643	23.4264	0.44789492	B
2022-11-20T06:31:19.464565Z	43.94317	13.188403	15.024408	1.79	8	10	0.239346	297.322	29.0242	0.757349381	D
2022-11-20T06:34:22.061942Z	43.947575	13.24912	5.618125	1.58	13	16	0.337348	267.379	24.7319	0.566437517	C
2022-11-20T06:34:52.068042Z	43.922679	13.203556	6.027258	1.58	8	12	0.201109	251.366	23.1265	0.623668912	C
2022-11-20T06:39:46.985608Z	43.891563	13.355069	6.372874	1.6	11	16	0.268027	285.403	20.706	0.574455703	C
2022-11-20T06:42:52.437471Z	43.942543	13.03531	29.494362	1.3	5	8	0.0849659	296.093	17.9187	0.991673109	D
2022-11-20T06:45:16.912347Z	43.95466	13.302052	8.982674	2.24	21	27	0.384769	245.466	28.9443	0.508185514	C
2022-11-20T06:46:23.884482Z	43.964313	13.297257	6.250579	2.39	23	32	0.352719	247.768	30.1565	0.485972275	B
2022-11-20T06:50:14.509560Z	43.976195	13.282548	8.402481	1.8	9	11	0.304219	303.897	32.1502	0.726990862	C
2022-11-20T07:03:56.033147Z	43.966174	13.319688	12.276067	1.9	14	18	0.182128	300.279	30.1287	0.53745693	C
2022-11-20T07:04:44.657947Z	43.955856	13.347919	8.236498	1.74	16	18	0.23864	271.003	23.911	0.528682685	C
2022-11-20T07:05:10.254618Z	43.928507	13.230303	2.2985	1.56	8	11	0.125351	224.65	14.9505	0.619801709	C
2022-11-20T07:24:52.844873Z	43.982582	13.26173	11.212042	1.98	8	12	0.161626	301.776	31.2273	0.647933325	C
2022-11-20T07:40:06.773308Z	43.982603	13.265725	14.109315	2.21	21	27	0.258581	268.596	31.8041	0.489300553	B
2022-11-20T08:34:31.889357Z	43.821125	13.342325	6.892111	1.24	6	8	0.0705591	303.839	11.1902	0.918045506	D
2022-11-20T09:03:11.465497Z	43.983127	13.284079	13.512713	2.44	24	30	0.262067	268.158	31.4714	0.477442265	B
2022-11-20T09:31:01.337100Z	43.96495	13.192835	5.614115	1.67	10	12	0.229847	302.892	27.1218	0.656657723	C
2022-11-20T09:36:54.934125Z	43.879157	13.379969	9.079009	1.77	16	23	0.320657	276.188	22.8776	0.496340058	B
2022-11-20T09:39:56.741212Z	43.734146	13.138881	20.994212	1.72	9	11	0.217171	163.253	8.41534	0.590542081	C
2022-11-20T09:41:03.637622Z	43.962194	13.335499	14.044359	2.02	18	20	0.28947	249.135	30.2661	0.5236693	C
2022-11-20T09:41:42.455632Z	43.992218	13.280593	5.824967	2.97	27	34	0.29739	268.362	31.5619	0.480035471	B
2022-11-20T09:47:56.168863Z	43.934026	13.358613	7.731023	2.12	20	29	0.415951	244.481	27.5674	0.508679851	C
2022-11-20T09:53:25.191393Z	43.829728	13.139034	24.771851	1.45	9	11	0.256894	246.428	10.3741	0.637155931	C
2022-11-20T09:59:46.618617Z	43.899664	13.338958	15.196903	3.47	32	39	0.236599	233.756	22.8818	0.390249143	B
2022-11-20T10:00:59.401963Z	43.925865	13.32261	5.039029	2.47	16	22	0.203808	239.115	25.6947	0.449498151	B
2022-11-20T10:10:47.816915Z	43.881458	13.421402	14.318271	1.67	7	8	0.160665	317.408	24.3388	0.850705055	D
2022-11-20T10:13:17.479756Z	43.977624	13.266042	13.335579	2.14	18	23	0.289605	302.682	31.8153	0.546398608	C
2022-11-20T10:16:05.183654Z	43.984397	13.253529	13.828557	2.18	17	23	0.300437	301.672	31.7712	0.544564301	C
2022-11-20T10:20:14.518981Z	43.91688	13.121143	4.693249	1.66	8	10	0.32433	216.76	12.9555	0.82834898	D
2022-11-20T10:23:23.910263Z	43.951377	13.257574	7.395436	2.13	19	22	0.258268	241.189	28.903	0.477883554	B
2022-11-20T10:26:51.076355Z	43.927647	13.344238	8.297962	1.61	12	16	0.19908	290.092	23.5141	0.54482743	C
2022-11-20T10:38:54.557361Z	43.938483	13.276402	16.038581	3.5	32	44	0.248821	237.171	25.8128	0.40257861	B
2022-11-20T10:44:18.800583Z	43.983111	13.263373	9.693622	2.01	6	8	0.0484203	300.982	29.8726	0.828414621	D
2022-11-20T10:44:49.255798Z	43.940434	13.23357	2.77366	2.13	8	13	0.143094	269.793	24.6812	0.573518476	C
2022-11-20T10:47:44.685281Z	43.913479	13.358791	6.729851	1.97	20	25	0.320378	241.226	25.9797	0.474790005	B
2022-11-20T11:06:03.371701Z	43.981289	13.260244	15.02571	1.89	8	11	0.192599	303.227	33.2573	0.70004589	C
2022-11-20T11:14:58.038088Z	43.99558	13.229843	4.583752	2.13	21	31	0.303316	267.822	30.0734	0.481537892	B
2022-11-20T11:26:01.005055Z	43.965764	13.297295	12.833445	2.41	27	33	0.325768	250.137	31.2108	0.485697969	B
2022-11-20T11:26:57.669911Z	43.977405	13.292573	8.972003	2.31	21	27	0.314938	267.558	31.1924	0.503506236	C
2022-11-20T11:32:02.383455Z	43.938419	13.253546	3.091681	2.07	11	17	0.250016	259.199	22.8424	0.521773496	C
2022-11-20T11:42:23.742029Z	43.943861	13.27158	18.213252	2.12	18	27	0.309337	273.053	25.2258	0.482585654	B
2022-11-20T11:46:19.361874Z	43.884482	13.285504	2.992188	1.49	10	11	0.152812	301.995	16.4506	0.662170346	C
2022-11-20T11:47:44.283486Z	43.88807	13.374612	9.516016	1.72	8	11	0.202991	274.068	23.0811	0.669745268	C
2022-11-20T11:48:22.713425Z	43.923146	13.348264	16.377892	2.8	28	37	0.263308	239.257	25.3343	0.415453755	B
2022-11-20T13:51:14.597710Z	43.99449	13.265585	24.354634	1.82	9	10	0.205446	302.058	32.2048	0.747926018	C
2022-11-20T13:59:34.774211Z	43.900846	13.396445	9.662087	1.13	8	10	0.109852	269.516	10.319	0.700999165	C
2022-11-20T14:20:09.015586Z	43.93838	13.380358	12.80862	1.91	6	8	0.226705	285.908	30.7813	0.85004457	D
2022-11-20T14:25:35.934576Z	43.947886	13.320421	9.807475	1.76	16	19	0.223317	261.803	28.3393	0.503228865	C
2022-11-20T15:01:01.212866Z	44.004143	13.250974	7.671174	2.35	25	34	0.332187	273.033	33.436	0.504203095	C
2022-11-20T15:55:05.960975Z	43.922691	13.328611	16.874498	1.94	17	20	0.404975	277.081	25.2274	0.567913777	C
2022-11-20T16:52:34.053874Z	43.938907	13.273996	6.174681	1.76	17	20	0.27819	255.896	25.3036	0.493319982	B
2022-11-20T17:49:56.781503Z	43.919227	13.234405	7.061534	1.58	10	12	0.234912	267.319	23.8203	0.615311111	C
2022-11-20T17:52:16.256163Z	43.972652	13.195675	2.971491	1.85	13	18	0.205879	291.887	26.5823	0.522596762	C
2022-11-20T18:25:42.625868Z	43.941669	13.32666	8.34601	2.06	24	31	0.269496	242.477	27.2084	0.439877317	B
2022-11-20T18:57:14.231772Z	43.998121	13.196437	5.015229	1.72	7	9	0.227013	296.187	26.0543	0.789980644	D
2022-11-20T20:25:33.589270Z	43.990226	13.265271	9.511231	2.66	28	34	0.2562	269.355	32.4268	0.472225262	B
2022-11-20T20:31:42.119878Z	43.920818	13.306044	9.058857	1.59	16	20	0.242239	261.141	20.6336	0.484891319	B
2022-11-20T21:22:48.815994Z	43.946747	13.312957	6.245944	1.84	14	18	0.311483	264.605	28.2611	0.542049475	C
2022-11-20T21:39:07.190274Z	43.883263	13.390207	4.369381	1.56	9	15	0.216096	270.231	23.8633	0.543087033	C
2022-11-20T22:02:27.816156Z	43.823274	13.434618	10.247862	1.53	8	12	0.225606	301.421	20.686	0.643276969	C
2022-11-20T22:07:01.549207Z	43.939232	13.220765	19.94265	1.84	11	15	0.392051	269.504	24.6356	0.613239443	C
2022-11-20T22:17:07.419309Z	43.96187	13.304162	9.218151	2	20	26	0.271836	265.003	29.9083	0.483146196	B
2022-11-20T22:33:48.528496Z	43.902641	13.422515	16.025371	1.55	7	9	0.164324	297.148	37.2497	0.803678119	D
2022-11-20T23:01:17.246258Z	43.939601	13.379075	5.090838	1.78	22	32	0.362558	265.768	27.5831	0.493947118	B
2022-11-20T23:18:01.718796Z	43.976049	13.277552	6.728587	1.51	6	8	0.164237	299.456	32.3177	0.841081677	D
2022-11-20T23:18:35.640668Z	43.91503	13.266838	5.707731	1.67	11	18	0.214618	267.876	22.7345	0.496149102	B
2022-11-20T23:19:44.836570Z	43.941403	13.300396	8.422127	1.46	9	10	0.0976634	293.422	25.4898	0.691306358	C
2022-11-20T23:20:13.470754Z	43.976172	13.25062	12.465169	1.65	7	9	0.272015	305.87	35.9772	0.838506331	D
2022-11-20T23:38:01.005710Z	43.874086	13.473182	8.355688	1.33	6	8	0.143763	317.432	25.7867	0.850416176	D
2022-11-20T23:44:35.690693Z	43.976033	13.27868	7.908281	1.53	11	16	0.24314	293.653	26.6369	0.565296535	C
2022-11-20T23:45:02.102219Z	43.950644	13.246874	7.745828	1.67	10	14	0.272751	299.668	29.0447	0.617516607	C
2022-11-20T23:51:11.839241Z	43.983534	13.274799	5.827134	1.5	12	17	0.248624	298.098	29.895	0.571999557	C
2022-11-21T00:40:28.783689Z	43.918634	13.323324	4.215493	1.65	19	25	0.285266	270.385	22.5259	0.472311206	B
2022-11-21T01:06:11.087458Z	43.966799	13.229082	6.899867	2.19	28	39	0.327269	236.311	26.0421	0.443888955	B
2022-11-21T01:29:32.855286Z	43.993436	13.295934	4.867494	2	26	38	0.309221	265.634	30.2477	0.474646849	B
2022-11-21T01:42:10.618868Z	43.934814	13.301115	22.668214	1.5	10	13	0.303485	291.949	26.9627	0.665796953	C
2022-11-21T01:56:59.818664Z	43.942412	13.254516	3.094387	1.63	8	12	0.114974	268.404	24.8903	0.598989597	C
2022-11-21T02:17:42.324081Z	43.922188	13.240989	4.850879	0.95	8	10	0.072148	231.364	5.07609	0.682058035	C
2022-11-21T03:20:39.446120Z	43.999251	13.236559	20.748961	1.59	7	10	0.146991	314.268	30.5892	0.759211666	D
2022-11-21T03:21:36.512752Z	43.960035	13.267073	7.234964	1.63	15	21	0.288185	264.324	30.613	0.51594037	C
2022-11-21T03:34:53.085747Z	44.00599	13.198827	5.407793	1.39	13	15	0.265521	275.589	27.3185	0.583621698	C
2022-11-21T04:02:25.965052Z	43.927078	13.342351	6.354833	2.18	25	38	0.31397	241.691	26.4861	0.438801353	B
2022-11-21T04:16:28.170365Z	43.990955	13.302119	5.3877	1.98	25	38	0.390575	249.766	31.2713	0.499191866	B
2022-11-21T04:57:54.298901Z	43.962884	13.31594	7.198848	2.16	27	36	0.317297	247.975	30.0104	0.46354974	B
2022-11-21T05:09:40.543676Z	43.94531	13.302828	8.256543	1.76	9	12	0.111591	240.494	29.7238	0.600125394	C
2022-11-21T05:24:47.949706Z	43.964674	13.278925	19.475735	2.02	19	23	0.240088	263.276	29.069	0.488273688	B
2022-11-21T06:07:45.139491Z	43.89462	13.307895	4.945699	1.18	7	8	0.0618705	231.335	6.74816	0.833704567	D
2022-11-21T06:25:40.675135Z	43.855284	13.351051	5.979298	1.5	12	15	0.247267	215.167	34.2519	0.57118824	C
2022-11-21T06:53:12.510045Z	43.987754	13.291192	12.055878	2.55	24	30	0.27325	269.668	32.2754	0.485195235	B
2022-11-21T07:06:47.758309Z	43.924559	13.191837	26.420049	1.84	8	12	0.195877	223.577	24.6544	0.599996177	C
2022-11-21T07:13:02.667196Z	43.776795	13.306669	16.2411	1.34	7	8	0.100189	215.206	1.97179	0.819542601	D
2022-11-21T07:22:37.380318Z	43.946911	13.279499	8.091194	1.83	10	11	0.152468	277.169	31.7784	0.679644647	C
2022-11-21T07:38:37.780098Z	43.98376	13.269748	6.277154	2.5	23	31	0.315846	265.517	30.143	0.483956372	B
2022-11-21T08:06:18.590688Z	43.762946	13.431637	13.295253	1.53	8	9	0.191066	294.377	15.7816	1.476465437	D
2022-11-21T08:27:12.959472Z	43.948752	13.247492	4.219328	1.95	9	13	0.14545	236.107	26.3558	0.563007779	C
2022-11-21T09:10:09.414886Z	43.8951	13.222659	18.144311	2.06	16	20	0.293743	251.841	19.8346	0.484292643	B
2022-11-21T09:55:02.580785Z	43.99881	13.23311	10.737239	2.11	17	22	0.297485	271.892	32.3001	0.527244319	C
2022-11-21T10:20:54.723454Z	43.898162	13.264064	15.479488	2.34	22	33	0.313358	228.563	22.0886	0.424654648	B
2022-11-21T11:43:02.202303Z	43.927283	13.25117	21.547201	1.92	14	20	0.211258	232.672	24.5387	0.457740005	B
2022-11-21T11:45:58.773248Z	43.941262	13.235698	4.674843	1.83	11	16	0.173415	234.5	25.8767	0.501264232	C
2022-11-21T12:28:58.729671Z	43.952367	13.334715	15.504186	2.74	27	35	0.295457	245.942	28.6956	0.452180657	B
2022-11-21T12:59:35.817640Z	43.935564	13.229107	3.314828	1.97	18	23	0.236091	226.68	23.8247	0.443996856	B
2022-11-21T13:02:04.686423Z	43.980204	13.269552	8.044028	1.92	8	12	0.209788	280.48	32.3781	0.651920071	C
2022-11-21T14:38:02.790798Z	43.928935	13.369886	8.920879	1.99	15	21	0.246316	244.595	27.4689	0.477852929	B
2022-11-21T16:27:15.621760Z	43.825788	13.440948	15.284036	1.74	8	9	0.10344	337.561	20.2523	0.80126534	D
2022-11-21T17:26:10.980636Z	44.003685	13.233547	8.524608	2.29	26	33	0.328389	251.782	32.0293	0.488500413	B
2022-11-21T18:22:16.153065Z	43.938582	13.344181	5.996853	2.04	21	30	0.298078	243.097	27.2479	0.454416402	B
2022-11-21T19:46:07.068575Z	43.9794	13.278204	9.900114	2.31	22	30	0.313948	244.309	29.1661	0.477328948	B
2022-11-21T19:56:51.438874Z	43.9161	13.249427	3.474864	2.08	18	29	0.269808	267.628	23.4264	0.448113104	B
2022-11-21T20:04:16.514255Z	43.890021	13.343986	8.033059	2.2	29	39	0.374686	231.398	21.7841	0.444109256	B
2022-11-21T20:10:17.183584Z	43.955649	13.356859	6.036164	1.95	15	20	0.298639	266.704	28.6557	0.522059623	C
2022-11-21T20:34:50.168315Z	43.931866	13.362597	4.96378	1.67	11	16	0.229663	263.333	26.4093	0.534735086	C
2022-11-21T21:07:05.427464Z	43.97498	13.251836	4.092835	1.64	7	10	0.227535	267.757	25.8685	0.706478186	C
2022-11-21T21:08:23.372275Z	43.917516	13.311449	3.916731	1.59	11	15	0.156861	273.153	23.692	0.530751352	C
2022-11-21T23:49:27.008425Z	43.975781	13.256353	7.979231	1.81	24	30	0.354637	247.785	30.9042	0.495110627	B
2022-11-21T23:54:24.503189Z	43.896409	13.267386	14.94634	1.67	13	21	0.30072	266.617	20.9864	0.490301767	B
2022-11-22T00:23:06.515431Z	43.980146	13.265499	7.751933	1.57	13	18	0.200489	295.8	28.0383	0.532450783	C
2022-11-22T00:33:25.382996Z	43.974511	13.292309	7.410115	2.15	25	36	0.34072	264.214	29.5144	0.482432171	B
2022-11-22T00:47:52.405638Z	43.907775	13.356846	9.947293	1.02	7	10	0.277264	290.307	23.3057	0.775563253	D
2022-11-22T00:58:23.383222Z	43.931146	13.345373	5.77847	1.5	18	23	0.326099	262.952	26.5558	0.503865795	C
2022-11-22T00:58:52.225800Z	43.910005	13.240516	2.809541	1.24	8	10	0.181986	224.508	14.7353	0.695620656	C
2022-11-22T01:57:16.966443Z	43.905207	13.288853	19.557016	2.18	21	31	0.277383	230.416	22.5079	0.416927786	B
2022-11-22T02:00:36.214306Z	43.937515	13.247702	2.926229	1.64	11	17	0.26739	268.732	24.8971	0.537668342	C
2022-11-22T02:34:49.812027Z	43.90811	13.172921	0.533479	1.39	7	10	0.1424	251.646	22.1439	0.676275848	C
2022-11-22T02:44:21.090537Z	43.969007	13.269977	6.80319	2.13	25	30	0.306169	262.416	28.6954	0.477946624	B
2022-11-22T03:13:23.490645Z	43.951307	13.316764	8.953727	1.88	15	19	0.282048	295.862	27.0281	0.545100649	C
2022-11-22T04:46:23.596629Z	43.865208	13.305623	16.643607	1.62	5	8	0.11985	281.455	17.9162	0.795591514	D
2022-11-22T04:53:45.870925Z	43.885809	13.358277	7.002491	1.6	10	13	0.280296	270.672	21.5006	0.603649397	C
2022-11-22T05:13:47.315453Z	43.91169	13.36739	6.429845	2.14	20	27	0.431423	238.49	24.8005	0.513894375	C
2022-11-22T11:31:00.502103Z	43.872937	13.34966	6.416818	1.3	10	10	0.0729241	178.233	2.4527	1.071224175	D
2022-11-22T14:26:49.428275Z	43.995397	13.222548	4.602627	1.88	13	17	0.355805	294.838	29.1416	0.600093767	C
2022-11-22T15:03:53.468324Z	43.969207	13.273083	5.055088	1.85	8	10	0.151279	297.628	28.4831	0.707337775	C
2022-11-22T15:41:04.221236Z	43.879423	13.372927	4.868027	2.26	27	39	0.334356	233.633	22.3044	0.425522068	B
2022-11-22T18:15:26.122349Z	43.908943	13.343341	6.598319	1.85	11	16	0.216936	270.409	24.4364	0.533194585	C
2022-11-22T19:24:50.764147Z	43.916226	13.373367	7.45076	1.84	14	20	0.265195	242.854	26.5715	0.491563934	B
2022-11-22T19:37:48.530979Z	43.920539	13.32233	7.034135	1.9	9	12	0.115761	276.356	25.0508	0.602681513	C
2022-11-22T19:53:42.447788Z	44.00551	13.219633	5.740387	1.9	15	17	0.312155	294.708	31.6039	0.595607704	C
2022-11-22T20:25:07.695283Z	43.942165	13.562054	8.215863	1.55	8	9	0.201168	285.889	23.1751	1.06951341	D
2022-11-22T21:12:47.662859Z	43.952698	13.26282	4.084263	1.63	13	16	0.31416	294.153	27.7026	0.600062363	C
2022-11-22T22:07:42.474995Z	43.910872	13.347594	7.377851	1.76	11	13	0.216815	288.645	25.0835	0.614703257	C
2022-11-22T22:20:21.879120Z	43.869678	13.409704	13.927809	1.7	7	10	0.19647	331.319	23.759	0.765902579	D
2022-11-22T23:23:12.483509Z	43.896696	13.347049	12.870673	1.94	19	24	0.320754	235.596	23.5594	0.471140877	B
2022-11-22T23:25:32.751234Z	43.914224	13.286564	11.599277	1.67	8	8	0.198725	292.9	26.2804	0.876452352	D
2022-11-23T01:59:25.624404Z	43.954153	13.271534	16.751919	3.69	31	35	0.270593	238.279	26.5699	0.436826543	B
2022-11-23T02:02:59.116509Z	43.968491	13.25489	5.382725	1.88	14	19	0.260118	294.113	27.857	0.535966735	C
2022-11-23T02:03:30.128032Z	44.01608	13.301693	6.694553	2.17	20	25	0.386611	303.814	32.7177	0.589829597	C
2022-11-23T02:41:12.165505Z	43.856644	13.183953	5.167877	1.25	10	12	0.304162	275.889	18.8211	0.661048066	C
2022-11-23T03:13:58.692594Z	43.920058	13.229015	6.308428	1.64	9	10	0.149716	297.876	28.2469	0.717424312	C
2022-11-23T07:42:00.743521Z	43.945025	13.282192	4.916293	2.07	11	14	0.168955	275.156	26.1617	0.562362628	C
2022-11-23T09:30:07.969038Z	43.904402	13.360078	7.289926	1.86	16	25	0.279854	236.593	23.8533	0.446513561	B
2022-11-23T10:19:16.277108Z	43.962261	13.315323	7.281432	2.1	12	18	0.316819	265.704	30.2919	0.55428579	C
2022-11-23T10:29:32.056929Z	43.810475	13.212853	4.658374	1.41	11	11	0.251764	240.822	12.0454	0.627803045	C
2022-11-23T11:18:33.134300Z	43.936868	13.25748	16.667962	2.3	24	34	0.381113	231.897	24.3631	0.469670159	B
2022-11-23T12:12:44.876667Z	43.964574	13.270088	14.958899	2.17	15	19	0.207983	263.597	29.2246	0.505564434	C
2022-11-23T13:05:23.293587Z	43.976052	13.300149	8.28767	2.12	18	20	0.286644	263.824	29.3235	0.543808469	C
2022-11-23T13:41:29.801489Z	43.881809	13.324579	23.178233	1.99	9	14	0.35322	240.68	29.3387	0.673575112	C
2022-11-23T14:40:15.883094Z	43.950888	13.348594	8.824501	1.97	17	23	0.198235	247.605	29.274	0.460462756	B
2022-11-23T14:46:47.332483Z	43.918727	13.345054	7.25413	1.88	13	19	0.295837	241.779	26.5123	0.509746139	C
2022-11-23T16:11:47.408623Z	43.846925	13.366928	10.284082	1.79	17	24	0.362307	244.855	16.107	0.472043396	B
2022-11-23T16:26:56.890019Z	43.898531	13.328061	10.372587	2.19	24	29	0.321601	231.636	22.2324	0.440642476	B
2022-11-23T18:44:25.977827Z	43.971883	13.211729	5.302421	1.55	11	12	0.171935	267.671	24.3117	0.640714858	C
2022-11-23T19:16:51.762672Z	43.930243	13.363714	7.284785	1.86	22	29	0.302889	244.577	27.529	0.460206543	B
2022-11-23T19:28:30.426243Z	44.086542	13.18528	12.060266	1.07	6	8	0.036211	76.0965	6.49549	1.934784597	D
2022-11-23T20:56:53.237897Z	43.90603	13.170388	1.235873	1.31	5	8	0.116091	278.494	17.5796	0.815012793	D
2022-11-23T21:09:41.174451Z	43.989024	13.270462	4.908731	1.64	16	22	0.268745	300.276	30.1727	0.539020101	C
2022-11-23T22:04:49.606094Z	43.884085	13.395958	10.156935	1.43	10	11	0.346649	279.189	24.7583	0.69618439	C
2022-11-23T22:24:33.762165Z	43.927957	13.152389	31.561971	1.61	9	15	0.267413	246.173	20.2377	0.551021275	C
2022-11-23T23:45:45.308609Z	43.923092	13.259013	14.691877	2.86	30	37	0.21218	232.587	24.2714	0.389513255	B
2022-11-23T23:56:43.724641Z	43.984624	13.364033	6.984898	1.65	10	17	0.188114	284.183	30.5588	0.544257904	C
2022-11-24T00:00:25.647934Z	43.968159	13.272245	7.575289	1.39	10	15	0.163008	267.987	24.9664	0.53856328	C
2022-11-24T00:12:47.169290Z	43.948643	13.278729	10.633152	0.71	6	8	0.0402831	108.712	3.86497	0.800659628	D
2022-11-24T00:28:48.528729Z	43.971985	13.273146	12.827287	2.35	29	35	0.297601	254.788	25.3924	0.455870637	B
2022-11-24T00:39:49.229599Z	43.948146	13.268533	7.937342	1.27	8	9	0.19926	290.035	26.1053	0.781232672	D
2022-11-24T01:26:43.146414Z	43.881608	13.058178	30.217512	1.09	6	8	0.144606	264.947	12.0043	0.83089422	D
2022-11-24T01:42:27.311647Z	44.011748	13.371978	5.989602	1.39	10	11	0.223601	302.291	34.6156	0.730244711	C
2022-11-24T02:07:17.964638Z	43.921038	13.206459	11.260232	1.28	14	20	0.23588	241.108	20.5288	0.469091065	B
2022-11-24T02:11:22.792370Z	43.968446	13.315144	3.340989	1.35	8	11	0.198716	294.625	25.473	0.673492268	C
2022-11-24T02:22:18.137596Z	43.871747	13.16057	5.74015	1.34	18	23	0.329188	262.314	17.0755	0.47562175	B
2022-11-24T03:48:58.132447Z	43.944845	13.249231	6.479073	1.44	11	17	0.164807	267.567	24.7321	0.503718565	C
2022-11-24T04:22:56.602514Z	43.782994	13.453617	13.215648	1.23	5	8	0.144998	297.263	20.8703	0.881792171	D
2022-11-24T04:26:45.781516Z	43.900431	13.38779	9.269394	1.05	6	8	0.130742	309.622	18.5972	0.854692831	D
2022-11-24T05:00:45.476176Z	43.97553	13.313885	10.070539	1.79	15	20	0.310428	250.066	31.0613	0.525730819	C
2022-11-24T05:57:59.550741Z	43.918435	13.294171	6.140266	1.67	11	13	0.195811	270.928	29.2924	0.625610603	C
2022-11-24T06:34:22.125818Z	43.908087	13.276611	3.629219	1.41	11	13	0.22726	293.313	19.1069	0.604385293	C
2022-11-24T06:58:16.980485Z	43.865294	13.349517	14.591534	1.43	6	8	0.26047	225.062	28.8812	0.821708723	D
2022-11-24T07:28:09.580658Z	43.949293	13.292724	7.07117	2.17	15	18	0.293182	243.547	28.5747	0.534501158	C
2022-11-24T07:42:30.893753Z	43.990018	13.181532	6.975142	2.2	22	29	0.411465	235.994	25.0506	0.498854642	B
2022-11-24T07:46:36.982467Z	43.957676	13.294457	13.992695	2.74	29	40	0.310223	241.725	27.5317	0.442397988	B
2022-11-24T10:56:06.057811Z	43.936952	13.317238	17.365395	3.05	29	39	0.280967	241.072	26.6611	0.426052351	B
2022-11-24T10:56:51.725560Z	43.938707	13.300345	8.794419	2.42	6	9	0.121283	274.022	24.601	0.740072712	C
2022-11-24T11:00:30.540867Z	43.928194	13.334784	6.738272	2.44	19	25	0.394634	239.029	25.6737	0.508301067	C
2022-11-24T11:01:46.977621Z	43.921174	13.316643	9.099877	1.8	9	12	0.460381	229.197	33.2664	0.704408826	C
2022-11-24T11:07:38.463722Z	43.949783	13.31035	9.859775	1.9	9	11	0.217788	245.155	38.4597	0.688660823	C
2022-11-24T11:22:49.443919Z	43.902705	13.282315	10.450963	2.49	26	36	0.297187	228.788	21.9598	0.409703429	B
2022-11-24T11:25:35.363127Z	43.88937	13.287575	11.59989	1.58	8	11	0.285368	308.824	21.9581	0.70574792	C
2022-11-24T11:31:52.749224Z	43.95632	13.326765	8.325816	2.23	16	21	0.235981	262.383	28.6217	0.491829904	B
2022-11-24T11:34:08.681159Z	43.914709	13.27431	5.878722	1.71	7	8	0.182716	273.597	25.9131	0.818355112	D
2022-11-24T11:41:20.413584Z	43.734976	13.283286	19.57842	1.38	6	8	0.0494032	219.93	2.87155	0.845111917	D
2022-11-24T12:16:42.835342Z	43.952302	13.32454	7.992619	2.26	15	22	0.278342	263.923	29.3793	0.505130221	C
2022-11-24T12:17:29.504602Z	43.962923	13.251939	20.153931	1.81	7	9	0.180208	309.679	28.0025	0.792247127	D
2022-11-24T12:19:24.388546Z	43.920736	13.302162	9.00729	2.08	19	25	0.431894	235.987	24.6057	0.521185763	C
2022-11-24T12:39:22.308413Z	43.91567	13.376703	10.950105	1.68	11	16	0.251591	274.349	26.7796	0.550676012	C
2022-11-24T12:46:48.688233Z	43.914111	13.288533	18.196713	2.35	23	32	0.391021	231.973	23.2946	0.467397498	B
2022-11-24T12:58:14.245765Z	43.926513	13.319802	12.242081	1.97	6	8	0.064889	253.531	28.5853	0.818367942	D
2022-11-24T13:01:12.931459Z	43.921716	13.255329	10.428536	1.84	11	14	0.25768	231.147	29.9586	0.578154072	C
2022-11-24T13:24:40.681082Z	43.921782	13.257217	22.302297	2.01	13	20	0.318172	230.054	23.3789	0.48859634	B
2022-11-24T13:59:35.373583Z	43.91856	13.187458	3.794185	1.8	16	20	0.349803	254.223	23.5389	0.514755123	C
2022-11-24T14:24:10.210842Z	43.932653	13.347512	7.582217	2.03	12	18	0.293453	244.416	27.7001	0.523694512	C
2022-11-24T15:23:09.812819Z	43.854325	13.156583	15.460133	1.56	7	9	0.0684759	188.063	8.5534	1.407709841	D
2022-11-24T16:11:15.458788Z	43.984722	13.315356	5.284101	2.16	23	30	0.320263	252.762	34.8807	0.507261476	C
2022-11-24T16:34:17.198217Z	43.910753	13.377245	4.875953	1.68	12	17	0.269466	238.523	24.6504	0.520934499	C
2022-11-24T16:58:58.686024Z	43.933827	13.35099	6.234563	2.03	24	34	0.39433	242.135	26.619	0.482540256	B
2022-11-24T17:26:40.344337Z	43.889368	13.265845	16.153999	3.38	33	45	0.263581	223.933	20.4931	0.377225357	B
2022-11-24T17:51:41.534138Z	43.927513	13.296613	14.173017	2.09	24	35	0.321824	232.941	23.644	0.435837558	B
2022-11-24T20:15:46.742401Z	43.941747	13.232102	5.951303	1.33	7	10	0.142607	267.181	27.4707	0.68598089	C
2022-11-24T22:11:30.055127Z	43.906146	13.297863	15.780699	3.22	29	42	0.250344	229.673	22.0531	0.386157333	B
2022-11-24T22:22:45.181584Z	43.907975	13.340359	6.520434	1.34	9	13	0.212106	283.084	24.196	0.595932273	C
2022-11-24T22:23:38.528094Z	43.902417	13.356429	11.952041	1.63	19	27	0.35677	241.838	26.078	0.487950716	B
2022-11-24T22:59:39.196771Z	43.935561	13.268976	16.71566	2.4	28	39	0.268106	235.324	25.256	0.41082225	B
2022-11-24T23:18:35.881654Z	43.923699	13.322966	9.923867	1.64	12	14	0.276504	278.82	26.0841	0.594019795	C
2022-11-24T23:38:04.205493Z	43.941114	13.264106	4.79478	1.46	17	21	0.298028	252.545	24.4299	0.491934416	B
2022-11-24T23:46:36.591810Z	43.912664	13.268629	4.370654	1.46	14	21	0.376866	250.255	22.4887	0.510780543	C
2022-11-24T23:53:27.656425Z	43.949691	13.340559	11.71889	1.92	19	24	0.273314	247.804	29.4471	0.4850625	B
2022-11-24T23:58:45.495706Z	43.897168	13.309613	7.820279	1.07	10	12	0.176813	273.158	11.5073	0.639405942	C
2022-11-25T00:09:36.449779Z	43.933299	13.32243	12.421398	2.45	31	42	0.343014	238.383	25.3728	0.445071321	B
2022-11-25T00:19:54.996466Z	43.904424	13.292794	13.058281	2.37	27	36	0.300443	230.003	22.249	0.414998974	B
2022-11-25T01:24:30.548616Z	43.947005	13.338009	9.502687	2.13	29	39	0.353655	245.65	28.4878	0.467760675	B
2022-11-25T01:26:23.981066Z	43.945429	13.344573	8.537222	1.01	7	9	0.323315	305.455	20.0436	0.847278819	D
2022-11-25T01:54:21.002092Z	43.955868	13.257095	7.612842	1.66	14	18	0.281335	255.336	26.3786	0.536486249	C
2022-11-25T01:57:04.770817Z	43.939877	13.295393	8.388042	1.4	9	14	0.160711	270.587	25.747	0.573326914	C
2022-11-25T02:01:58.004404Z	43.957763	13.225902	4.607183	1.19	10	13	0.171167	269.504	27.6658	0.592409401	C
2022-11-25T02:44:11.524824Z	43.926854	13.29946	6.852463	1.32	11	14	0.264048	291.452	24.4365	0.605287989	C
2022-11-25T02:48:56.183977Z	43.950736	13.278685	13.588764	2.31	27	39	0.276704	238.516	26.4812	0.424259183	B
2022-11-25T02:51:48.544220Z	43.987263	13.225765	6.395034	1.73	17	23	0.284129	294.884	28.0097	0.515055385	C
2022-11-25T03:11:38.598944Z	43.907083	13.340085	18.362608	1.08	6	8	0.142918	304.404	24.4471	0.828487113	D
2022-11-25T03:35:54.154307Z	43.910421	13.252051	3.754467	1.44	12	16	0.494661	268.537	22.3258	0.622871167	C
2022-11-25T03:40:21.663661Z	43.98849	13.277568	7.237581	1.85	20	24	0.321264	265.118	29.9529	0.511339124	C
2022-11-25T04:51:07.779137Z	43.939346	13.310383	9.126808	1.54	9	13	0.154716	275.142	24.6622	0.58598908	C
2022-11-25T05:10:07.640045Z	43.959312	13.247692	6.413387	1.47	8	10	0.181812	287.026	24.5033	0.700383701	C
2022-11-25T05:10:30.615243Z	43.948872	13.234662	3.581911	1.75	14	20	0.227601	269.16	23.3841	0.493652462	B
2022-11-25T05:41:42.930103Z	43.948775	13.3642	6.899613	2.19	24	35	0.357005	246.73	28.7037	0.473999572	B
2022-11-25T08:02:00.975508Z	43.84259	13.338547	7.829849	1.65	11	14	0.157292	259.123	17.3646	0.526826495	C
2022-11-25T08:14:49.039150Z	43.956904	13.368046	9.975751	2.04	10	14	0.315645	249.194	39.8995	0.639285071	C
2022-11-25T12:05:01.781395Z	43.984206	13.283539	8.042247	1.89	10	12	0.0808343	269.009	31.9211	0.618426124	C
2022-11-25T14:48:46.978060Z	43.845015	13.292814	9.63684	1.64	7	9	0.230949	216.075	25.9176	0.767309114	D
2022-11-25T19:06:01.533304Z	43.936953	13.371808	8.859386	1.58	15	19	0.307254	242.615	26.82	0.51413753	C
2022-11-25T19:10:17.238886Z	43.987859	13.233733	4.894755	2.1	28	39	0.312262	246.024	30.749	0.459394781	B
2022-11-25T19:55:50.752377Z	43.928612	13.336411	7.706158	1.6	14	18	0.291331	274.188	27.0799	0.542473811	C
2022-11-25T20:19:10.372830Z	43.87483	13.194137	22.332139	1.58	8	11	0.216564	252.115	24.1835	0.643605964	C
2022-11-25T21:03:54.210180Z	43.753582	13.284455	6.884287	1.28	11	16	0.188549	190.722	6.73185	0.436039227	B
2022-11-25T23:08:45.519096Z	43.745379	13.264857	11.637648	1.35	19	29	0.318627	181.466	3.71685	0.368832502	B
2022-11-25T23:47:51.897130Z	43.905819	13.301968	10.630097	2.08	23	32	0.35524	233.049	23.2582	0.450021587	B
2022-11-26T00:24:35.764093Z	43.990814	13.220922	4.31218	1.94	24	33	0.262645	265.724	29.4893	0.457761221	B
2022-11-26T00:45:31.731533Z	43.94807	13.34287	6.279429	2.3	26	37	0.342458	244.472	27.9172	0.461898799	B
2022-11-26T00:50:33.617805Z	43.984017	13.297422	5.989318	2.45	26	33	0.286846	269.853	32.4003	0.482022812	B
2022-11-26T01:42:57.166223Z	43.963146	13.265692	6.274013	1.43	9	14	0.213365	274.905	27.347	0.578848544	C
2022-11-26T02:01:44.121318Z	43.940634	13.330741	18.29737	1.46	7	11	0.223902	297.954	37.3281	0.722398114	C
2022-11-26T02:07:52.225621Z	43.932638	13.353968	10.349692	2.22	27	37	0.26743	240.827	26.0062	0.422644291	B
2022-11-26T02:42:04.880072Z	43.980958	13.267186	7.522644	2.36	26	36	0.275651	223.008	29.975	0.433713307	B
2022-11-26T02:47:40.514064Z	43.961708	13.263947	5.229433	1.61	8	12	0.148712	296.033	28.1832	0.628681066	C
2022-11-26T05:11:55.064176Z	43.984847	13.237466	6.743261	2.15	25	34	0.374698	245.701	29.87	0.490391305	B
2022-11-26T09:45:27.697251Z	43.96292	13.367809	12.531443	1.95	10	13	0.233883	281.231	25.6771	0.616721178	C
2022-11-26T10:24:29.580938Z	44.164561	13.323509	6.997	2.23	12	12	0.418412	298.623	47.1931	0.832730813	D
2022-11-26T13:21:28.063565Z	43.987968	13.270537	20.482452	1.91	12	17	0.310114	283.129	31.0207	0.588585737	C
2022-11-26T14:34:29.958716Z	43.949417	13.333451	8.840614	2.4	21	30	0.357295	261.416	28.1532	0.493979929	B
2022-11-26T15:51:45.366672Z	43.965117	13.244957	2.762053	2.15	21	32	0.296973	270.317	26.6084	0.467086344	B
2022-11-26T20:23:50.825644Z	43.908582	13.327193	4.170066	1.64	12	17	0.200887	273.046	23.0755	0.513498659	C
2022-11-26T20:30:58.287133Z	43.947226	13.250329	5.301589	1.73	13	17	0.174343	252.84	25.3123	0.500214408	C
2022-11-26T20:39:22.025347Z	43.898981	13.266681	5.371219	1.69	17	25	0.326446	270.196	22.7295	0.487555587	B
2022-11-26T21:25:39.622856Z	43.915815	13.347601	5.117374	1.55	9	13	0.2226	294.273	25.8783	0.619282186	C
2022-11-26T23:16:36.677981Z	43.923251	13.410617	7.786795	3.1	29	44	0.379018	245.505	27.5177	0.470358573	B
2022-11-26T23:59:17.294180Z	43.906008	13.313818	7.861693	1.64	12	15	0.307385	292.503	24.6731	0.596410874	C
2022-11-27T00:01:26.543745Z	43.939154	13.271563	6.30076	1.71	11	14	0.178637	296.905	27.8005	0.584780073	C
2022-11-27T00:11:21.658136Z	43.92023	13.330895	4.35316	1.92	26	32	0.337954	237.744	24.9021	0.452692649	B
2022-11-27T00:55:30.054462Z	43.886874	13.317744	26.942155	1.45	6	8	0.158441	319.287	23.9364	0.868399174	D
2022-11-27T01:23:18.490814Z	44.007765	13.235318	7.324197	1.98	18	24	0.276776	294.827	28.5993	0.514247472	C
2022-11-27T02:15:06.506152Z	43.969757	13.262423	9.890074	1.74	5	8	0.102628	303.36	34.3945	0.847093079	D
2022-11-27T02:22:53.793588Z	43.913142	13.323894	19.83366	1.56	9	11	0.186921	296.43	33.4528	0.707225128	C
2022-11-27T02:54:50.088575Z	43.857229	13.292298	16.077688	1.43	11	17	0.324221	279.862	17.2331	0.53210871	C
2022-11-27T03:21:02.540871Z	43.957805	13.324123	10.005682	1.83	17	23	0.237753	264.027	32.8728	0.498119765	B
2022-11-27T03:58:25.374630Z	43.904429	13.361918	5.695676	1.75	19	27	0.391739	251.829	23.7442	0.495234155	B
2022-11-27T04:29:14.537381Z	43.921324	13.359896	10.089151	1.81	18	24	0.315969	240.941	25.8881	0.479162692	B
2022-11-27T05:36:07.290600Z	43.905398	13.372804	8.904909	1.83	20	28	0.402994	237.104	24.1057	0.491933582	B
2022-11-27T09:57:25.585276Z	43.834946	13.470436	17.244745	1.58	6	8	0.157054	311.045	22.166	0.840538928	D
2022-11-27T10:08:14.990161Z	43.826449	13.428298	9.755146	1.58	7	10	0.205377	294.801	22.0307	0.719566322	C
2022-11-27T12:45:18.672657Z	43.984224	13.256313	13.052675	1.86	10	16	0.219584	300.755	31.2053	0.574660481	C
2022-11-27T13:47:21.145419Z	43.839696	13.41913	16.768026	1.52	8	10	0.1717	306.045	20.4882	0.697569676	C
2022-11-27T15:31:03.549083Z	43.849286	13.369574	6.504018	0.98	5	8	0.0303263	150.072	6.46575	0.767998971	D
2022-11-27T16:13:11.776225Z	43.841619	13.424294	7.904096	1.39	8	11	0.21299	310.22	41.5219	0.741667492	C
2022-11-27T18:34:59.995173Z	43.914349	13.348902	7.648008	1.6	15	20	0.267962	276.657	25.0581	0.503575065	C
2022-11-27T18:44:35.663073Z	43.910966	13.263591	14.026244	2.14	28	31	0.25513	249.917	23.2709	0.430447095	B
2022-11-27T20:22:06.747414Z	43.908913	13.330695	14.315914	1.65	16	24	0.24611	235.431	23.8138	0.4411252	B
2022-11-27T20:48:55.571196Z	43.92005	13.328135	8.525488	1.7	18	26	0.249308	238.452	25.251	0.440252076	B
2022-11-27T20:56:02.903405Z	43.904293	13.293901	3.388805	1.41	13	17	0.217452	273.111	22.1678	0.509274142	C
2022-11-27T21:57:41.642649Z	43.91694	13.235339	3.172006	1.57	12	17	0.293448	267.115	24.3818	0.554938412	C
2022-11-27T22:14:21.734938Z	43.882791	13.24962	18.757635	1.03	7	10	0.174038	282.039	20.8146	0.869516439	D
2022-11-27T22:15:28.717135Z	43.93564	13.388355	5.636027	1.53	14	18	0.336079	266.379	27.5909	0.554530826	C
2022-11-27T23:06:48.407972Z	43.937752	13.312748	14.532706	1.52	8	13	0.208642	265.803	22.5613	0.593292993	C
2022-11-27T23:10:37.049007Z	43.733974	13.265928	12.090633	1.03	9	16	0.216276	243.572	4.57515	0.481236337	B
2022-11-27T23:45:35.794597Z	43.921749	13.347282	13.110762	2.05	25	34	0.325649	243.922	27.2991	0.460732876	B
2022-11-28T00:17:02.464324Z	43.906776	13.379284	6.162926	1.55	20	34	0.324753	240.491	25.3791	0.445339839	B
2022-11-28T01:37:57.755562Z	43.74631	12.965892	9.199015	1.45	25	47	0.3014	114.468	5.66324	0.289372343	B
2022-11-28T02:07:00.819759Z	43.987469	13.314178	5.067449	1.48	21	31	0.313848	282.758	30.4671	0.499759811	B
2022-11-28T02:27:03.666475Z	43.895957	13.262777	15.150697	2.04	26	40	0.315382	225.79	21.2096	0.407655167	B
2022-11-28T02:51:32.870378Z	43.936287	13.307148	5.27742	1.46	15	20	0.198407	278.579	26.4385	0.49081182	B
2022-11-28T03:00:16.786677Z	43.879669	13.381273	7.537466	1.18	11	16	0.525343	310.053	31.8104	0.711544816	C
2022-11-28T03:12:30.734004Z	43.94699	13.209938	4.91793	1.3	14	16	0.18888	256.131	22.1883	0.512010222	C
2022-11-28T03:52:58.618898Z	43.924545	13.272236	18.043972	2.08	24	36	0.23244	233.65	24.3901	0.397806655	B
2022-11-28T05:20:18.399992Z	43.877129	13.224767	11.581978	1.37	11	13	0.350732	259.936	27.8354	0.629646478	C
2022-11-28T05:28:52.283311Z	43.905697	13.326086	11.330084	1.37	8	10	0.208885	263.418	29.2902	0.866722376	D
2022-11-28T08:09:57.941535Z	43.909343	13.365924	7.327511	1.76	14	17	0.248594	240.813	25.7088	0.510464386	C
2022-11-28T10:28:23.892602Z	43.900404	13.373053	5.225448	2.23	18	23	0.253895	237.117	23.9799	0.45040561	B
2022-11-28T10:52:11.056322Z	43.956555	13.262806	13.55068	2.02	13	18	0.170062	260.096	27.6323	0.498527821	B
2022-11-28T10:53:37.338866Z	43.824965	13.357371	17.970674	1.6	11	14	0.233026	247.946	16.4105	0.54137824	C
2022-11-28T11:09:03.148212Z	43.76903	13.298845	9.815483	1.42	7	12	0.339981	291.794	11.1227	0.658636347	C
2022-11-28T12:02:14.248526Z	43.976212	13.287096	10.542182	2.15	20	26	0.290883	267.409	31.105	0.498110808	B
2022-11-28T13:29:44.477042Z	43.939482	13.27232	16.48687	2.27	14	18	0.195052	253.007	26.5247	0.498594248	B
2022-11-28T13:39:25.633774Z	43.961283	13.252078	9.664925	1.97	10	13	0.229009	308.168	28.1978	0.628389768	C
2022-11-28T13:59:52.976884Z	43.975298	13.239666	6.588613	1.81	8	9	0.13357	296.868	29.4141	0.838720868	D
2022-11-28T14:17:48.411473Z	43.961537	13.267982	11.129087	2.06	13	17	0.235321	243.233	28.6377	0.522402636	C
2022-11-28T14:19:33.086673Z	43.995984	13.329863	7.161867	1.94	18	23	0.32907	255.08	33.4363	0.529510104	C
2022-11-28T16:03:32.056399Z	43.92069	13.319287	10.327492	2.5	25	32	0.502565	235.812	24.2894	0.528798634	C
2022-11-28T16:24:40.401424Z	43.945156	13.283657	7.056203	1.94	19	28	0.24191	239.952	26.8943	0.434449907	B
2022-11-28T17:33:45.161128Z	43.955253	13.389526	9.944132	1.38	10	12	0.201931	284.59	41.0721	0.704425932	C
2022-11-28T17:48:43.641086Z	43.984018	13.289312	13.057314	2.39	23	29	0.289105	268.727	31.7775	0.491722869	B
2022-11-28T17:55:47.357180Z	43.928922	13.324873	6.114822	2.59	28	36	0.362054	239.783	25.9312	0.461394248	B
2022-11-28T17:58:18.121272Z	43.878172	13.164192	5.246316	1.35	11	13	0.226975	200.695	13.3789	0.579367015	C
2022-11-28T19:31:29.736683Z	43.942191	13.342788	7.216728	2.06	17	22	0.263838	245.944	28.532	0.482076016	B
2022-11-28T21:56:06.987127Z	43.982009	13.196978	3.984785	1.58	15	21	0.247114	293.971	27.5249	0.512836127	C
2022-11-28T22:10:04.547505Z	43.878569	13.326918	27.455866	0.75	8	10	0.0700011	193.488	1.72976	0.673705018	C
2022-11-28T22:11:56.652264Z	43.944451	13.267327	15.414905	2.08	26	35	0.296862	255.442	25.5867	0.445902876	B
2022-11-28T23:03:56.584532Z	43.657824	12.997161	4.197454	0.44	10	19	0.183976	83.9633	2.45669	0.349568327	B
2022-11-28T23:33:22.086523Z	44.070804	13.430874	8.175903	1.46	14	15	0.320431	300.732	55.8319	1.277155264	D
2022-11-28T23:50:37.535168Z	43.892506	13.349054	5.420096	1.52	20	31	0.30728	233.103	22.4816	0.429965832	B
2022-11-29T00:25:16.907601Z	43.944489	13.298223	5.453446	1.68	14	18	0.235075	278.75	25.8245	0.518742799	C
2022-11-29T00:46:44.650061Z	43.904248	13.341011	6.338445	1.42	8	11	0.238041	293.185	24.9568	0.672448717	C
2022-11-29T02:11:00.867204Z	43.995277	13.265877	10.531817	1.49	14	17	0.249912	310.181	32.6181	0.583507766	C
2022-11-29T03:03:34.410893Z	43.968509	13.31956	9.868369	2.05	26	32	0.338518	265.853	33.2229	0.504095522	C
2022-11-29T03:45:41.275200Z	43.889893	13.284144	1.12964	1.3	9	11	0.145342	292.879	17.3407	0.654667985	C
2022-11-29T04:00:02.616740Z	43.873364	13.287256	17.206386	1.71	17	19	0.318238	208.845	18.9993	0.477436385	B
2022-11-29T04:05:37.324953Z	43.958018	13.293977	5.792252	1.84	24	29	0.289231	244.493	28.7393	0.460585311	B
2022-11-29T05:14:49.161917Z	43.875199	13.361147	7.465468	2.45	28	44	0.355583	232.377	21.8317	0.427815494	B
2022-11-29T06:27:36.166792Z	43.950951	13.392667	10.114561	2	18	23	0.273017	251.576	36.7009	0.521855908	C
2022-11-29T07:05:01.421998Z	43.896543	13.237141	28.433496	1.85	7	11	0.241555	254.164	20.4281	0.642836219	C
2022-11-29T07:12:36.543332Z	43.889033	13.364177	9.540783	1.88	10	13	0.258551	236.634	23.7018	0.576886734	C
2022-11-29T09:07:57.730554Z	44.043971	13.257052	11.513278	2.55	25	38	0.355247	263.173	35.8529	0.513518911	C
2022-11-29T09:48:01.803784Z	43.966054	13.229767	11.044153	2.67	24	29	0.269341	259.087	26.5711	0.465566076	B
2022-11-29T10:01:43.888480Z	43.892384	13.340159	10.532393	2.16	16	23	0.287168	234.996	23.2922	0.459061495	B
2022-11-29T10:06:23.760686Z	43.936404	13.179009	5.211557	1.77	11	14	0.18581	258.332	23.1359	0.544362976	C
2022-11-29T10:12:13.202574Z	43.919552	13.385981	8.277996	1.92	10	13	0.25117	259.956	27.5095	0.605007162	C
2022-11-29T10:43:18.420026Z	43.88646	13.337472	16.152877	1.93	10	15	0.317131	237.155	24.0989	0.583390912	C
2022-11-29T11:22:51.285048Z	43.874228	13.361715	6.453118	1.96	14	15	0.245535	232.192	29.6521	0.549728169	C
2022-11-29T14:31:21.994357Z	43.870642	13.219757	18.018363	1.94	9	11	0.184349	253.422	18.2605	0.619938642	C
2022-11-29T14:40:43.157462Z	43.986796	13.232727	9.835746	2.42	25	30	0.275154	268.454	31.654	0.483911323	B
2022-11-29T15:39:16.220885Z	43.999964	13.234356	9.194421	2.19	19	25	0.306497	300.532	32.3788	0.53746532	C
2022-11-29T15:44:04.875536Z	43.778695	13.180418	9.289112	1.25	7	8	0.122188	215.581	9.73948	0.896458616	D
2022-11-29T16:27:35.760578Z	43.946601	13.318717	6.84882	1.94	10	12	0.166264	278.628	27.2055	0.618619964	C
2022-11-29T16:46:59.084561Z	43.890531	13.356537	12.028089	1.91	19	26	0.302416	237.818	24.3344	0.457434692	B
2022-11-29T17:14:11.433107Z	43.996569	13.241865	9.553342	2.14	23	30	0.268089	269.439	32.4844	0.485379161	B
2022-11-29T17:17:26.432875Z	43.964648	13.216086	8.138111	2.28	23	33	0.32342	260.146	23.6461	0.463295836	B
2022-11-29T17:22:47.887493Z	43.951462	13.219519	18.817709	2.13	21	30	0.245003	264.622	24.7844	0.441789202	B
2022-11-29T18:24:39.752747Z	43.808709	13.430977	7.754837	1.56	8	10	0.247456	300.425	19.266	0.721545459	C
2022-11-29T20:16:37.543646Z	43.96131	13.193277	3.676002	1.64	11	18	0.151273	289.521	25.5945	0.503952145	C
2022-11-29T21:15:30.727459Z	43.947699	13.18033	4.010426	1.64	13	18	0.239705	260.754	23.821	0.507924619	C
2022-11-29T21:23:52.301601Z	43.972765	13.175723	10.421188	1.58	11	15	0.330954	277.199	27.3273	0.594567241	C
2022-11-29T21:29:34.455480Z	43.850619	13.361044	5.687717	1.46	12	20	0.332801	261.102	19.0386	0.498474304	B
2022-11-29T23:24:52.797498Z	43.869363	13.368204	6.761315	1.84	19	30	0.334975	247.781	22.0623	0.451751087	B
2022-11-30T00:27:15.568181Z	43.897714	13.283313	1.939603	1.66	8	12	0.329486	290.087	22.0009	0.658052574	C
2022-11-30T00:55:51.679871Z	43.96478	13.382492	7.994111	1.92	19	24	0.325508	253.329	31.8198	0.512112214	C
2022-11-30T01:06:41.880061Z	43.904463	13.360485	11.478006	1.61	13	19	0.321152	256.25	25.7447	0.528807678	C
2022-11-30T01:19:33.109789Z	43.979622	13.15024	2.462526	1.39	12	17	0.187451	292.205	22.8972	0.527269417	C
2022-11-30T01:49:37.992160Z	43.890375	13.255273	24.729337	1.58	11	15	0.242392	280.976	21.0735	0.554337784	C
2022-11-30T04:33:42.201005Z	43.990959	13.154225	19.141171	1.64	5	8	0.123106	305.276	30.9084	0.90476685	D
2022-11-30T05:32:49.904029Z	43.841878	13.470232	9.046811	1.78	9	14	0.207822	281.761	25.042	0.578380267	C
2022-11-30T13:14:41.173667Z	43.969321	13.227182	4.75062	2.04	19	25	0.31644	262.667	27.9946	0.493705452	B
2022-11-30T14:16:59.744210Z	43.954186	13.282131	8.54743	2.14	14	17	0.248299	243.38	28.397	0.520999919	C
2022-11-30T14:34:56.764282Z	43.932431	13.169407	4.961767	1.99	11	14	0.207228	265.46	25.2539	0.580321815	C
2022-11-30T15:21:43.527485Z	43.878866	13.335328	15.839537	1.79	10	15	0.360964	244.407	20.648	0.575172043	C
2022-11-30T16:33:48.447485Z	44.058504	13.525057	29.60506	2	8	9	0.214709	319.106	56.536	1.775620947	D
2022-11-30T17:09:11.378020Z	43.910726	13.385973	6.322602	2.05	25	31	0.317312	241.808	25.9726	0.453861201	B
2022-11-30T17:40:43.354920Z	43.908223	13.354175	9.18293	2.49	29	37	0.335403	241.955	26.2878	0.454878667	B
2022-11-30T18:20:35.417209Z	43.941729	13.270452	6.15317	1.69	14	19	0.29447	272.802	25.9471	0.525459973	C
2022-11-30T21:14:47.332229Z	43.866508	13.345553	17.142455	2.11	13	20	0.220691	226.309	19.5426	0.441638249	B
2022-11-30T22:05:26.263625Z	43.941704	13.234355	8.363965	1.69	7	10	0.223721	267.468	27.5695	0.707798532	C
2022-11-30T22:58:19.505289Z	43.868289	13.328381	11.618361	2.3	26	36	0.309716	225.24	19.3436	0.403797019	B
2022-11-30T23:52:33.261341Z	43.947941	13.261516	8.53073	1.69	16	25	0.526689	259.98	27.4408	0.58571539	C
2022-12-01T00:03:01.954167Z	43.865172	13.326148	13.631798	3.44	32	39	0.231672	226.084	19.6504	0.370467972	B
2022-12-01T00:04:48.675365Z	43.889145	13.33622	17.625236	1.99	9	12	0.210954	269.195	21.2195	0.619349452	C
2022-12-01T00:06:35.215191Z	43.906491	13.362989	9.055994	1.62	10	15	0.295461	267.287	41.6189	0.63468457	C
2022-12-01T00:09:01.892148Z	43.868915	13.318126	14.099821	2.18	21	29	0.279003	224.644	19.2999	0.40795203	B
2022-12-01T00:45:11.689354Z	43.923661	13.338851	4.923535	1.65	20	23	0.322716	238.746	25.2958	0.48243257	B
2022-12-01T00:56:05.113545Z	43.890498	13.33253	9.224904	2.04	23	35	0.307908	233.756	22.8818	0.424351012	B
2022-12-01T02:44:57.648602Z	43.84631	13.464208	7.746847	1.42	11	13	0.345204	294.38	25.684	0.651479448	C
2022-12-01T03:33:05.951105Z	43.826138	13.375213	8.04804	1.45	10	13	0.259117	282.526	19.9293	0.637550209	C
2022-12-01T03:49:35.110153Z	43.864957	13.311264	11.143524	2.11	25	33	0.284459	222.735	18.6033	0.395698301	B
2022-12-01T03:51:04.824278Z	43.916374	13.30223	17.661339	2.11	21	31	0.326949	231.675	22.9093	0.441183498	B
2022-12-01T04:06:44.425922Z	43.962289	13.379583	8.514484	1.76	10	11	0.214285	267.197	28.6081	0.673584856	C
2022-12-01T04:16:35.100025Z	43.865125	13.309269	10.245098	2.36	29	37	0.280349	222.334	18.478	0.38538148	B
2022-12-01T04:42:07.239685Z	43.866923	13.330173	12.633073	3.23	28	35	0.251389	226.922	19.9581	0.386560634	B
2022-12-01T04:44:30.537083Z	43.967548	13.383134	7.380758	2.11	20	26	0.293806	264.174	29.5555	0.495448609	B
2022-12-01T05:09:14.179697Z	43.891357	13.415596	18.651449	1.52	7	10	0.137733	307.454	28.0765	0.772977757	D
2022-12-01T05:15:20.052049Z	43.911476	13.351776	6.92253	2.66	26	35	0.412832	237.904	30.5715	0.50366942	C
2022-12-01T05:53:05.074382Z	43.994142	13.201862	19.44487	1.85	7	8	0.166151	304.588	29.3424	0.899292715	D
2022-12-01T11:06:55.506533Z	43.871507	13.352361	18.306197	1.86	15	23	0.321819	242.864	20.0336	0.471609249	B
2022-12-01T15:46:03.576425Z	43.910648	13.356249	7.543802	2.25	19	28	0.244571	238.03	24.5846	0.426379513	B
2022-12-01T15:48:45.745428Z	43.908578	13.382961	10.082169	2	17	22	0.249953	242.574	26.2755	0.467974873	B
2022-12-01T16:00:53.567854Z	43.953999	13.291106	7.907481	1.83	15	18	0.275037	264.149	24.041	0.528628224	C
2022-12-01T16:16:04.297622Z	43.843556	13.433134	19.07936	1.65	6	8	0.114284	314.524	23.1382	0.864307303	D
2022-12-01T16:35:45.269330Z	43.78398	13.386058	9.885306	1.26	7	9	0.143863	218.749	11.3578	0.739455649	C
2022-12-01T17:02:54.722345Z	43.898962	13.365948	10.485674	2.04	19	28	0.302467	235.017	23.071	0.443082635	B
2022-12-01T17:53:41.022516Z	43.92717	13.344846	9.220482	1.89	15	19	0.252745	276.844	23.0954	0.508760644	C
2022-12-01T17:58:13.198350Z	43.88867	13.365609	11.26003	1.54	9	12	0.220693	314.932	32.1123	0.682095953	C
2022-12-01T18:20:13.427480Z	43.941387	13.371062	10.176299	1.84	16	20	0.32797	247.907	29.1093	0.525126268	C
2022-12-01T19:32:26.880733Z	43.872837	13.333747	11.404479	1.83	19	26	0.30868	230.597	21.377	0.441656757	B
2022-12-01T19:50:37.707419Z	43.919728	13.324275	9.285994	1.37	8	11	0.197083	277.143	25.7699	0.656732272	C
2022-12-01T19:52:02.927698Z	43.918889	13.329762	12.338179	1.8	16	22	0.267401	237.769	24.8759	0.46903644	B
2022-12-01T20:01:15.288207Z	43.850393	13.378219	9.115435	1.31	8	11	0.16005	309.502	22.101	0.662849208	C
2022-12-01T20:26:55.610846Z	43.781211	13.279103	6.342164	1.07	8	13	0.140054	284.612	8.16744	0.5460415	C
2022-12-01T20:37:38.310595Z	43.835735	13.409734	13.693272	1.18	7	9	0.158449	315.829	23.3601	0.784940795	D
2022-12-01T20:46:37.771023Z	43.905917	13.397011	5.224676	2.05	22	31	0.274417	240.796	25.3575	0.431660931	B
2022-12-01T20:52:10.583921Z	43.947736	13.333633	4.398853	1.66	16	20	0.218815	259.008	27.0038	0.489168204	B
2022-12-01T20:56:28.026005Z	43.921677	13.365087	9.243367	1.35	10	12	0.263237	277.067	25.0334	0.665389513	C
2022-12-01T21:18:44.938847Z	43.994506	13.256078	4.381117	1.49	12	21	0.300586	298.424	30.1598	0.552285179	C
2022-12-01T22:38:21.687667Z	43.83002	13.379033	16.593578	1.34	7	8	0.248574	294.051	26.085	0.859009379	D
2022-12-01T22:53:36.835903Z	43.778729	13.289888	6.492939	0.98	8	15	0.184073	285.416	8.53883	0.51079895	C
2022-12-01T23:26:46.022890Z	43.871766	13.387725	12.597955	1.2	9	11	0.307113	294.377	21.5281	0.707693386	C
2022-12-01T23:32:13.848426Z	43.832434	13.261246	7.615028	0.97	9	10	0.108442	269.406	13.5834	0.655740703	C
2022-12-01T23:58:55.181531Z	43.910401	13.326586	11.113542	1.38	17	24	0.356161	255.543	25.3952	0.503128104	C
2022-12-02T00:55:17.682494Z	43.87655	13.302647	23.311433	1.31	9	12	0.347189	307.391	17.0228	0.668149609	C
2022-12-02T00:56:57.561574Z	43.935285	13.165375	16.746616	1.3	9	11	0.193101	253.634	19.3728	0.661730351	C
2022-12-02T01:19:43.217161Z	43.915169	13.32829	16.184895	1.45	11	17	0.298623	260.315	30.1384	0.562045306	C
2022-12-02T01:24:53.374342Z	43.972765	13.212022	4.093655	1.76	15	21	0.222559	293.889	27.5319	0.503436945	C
2022-12-02T01:43:32.534806Z	43.903667	13.370339	9.772332	2.89	28	37	0.291989	241.553	25.9009	0.432075738	B
2022-12-02T02:02:37.617030Z	43.909315	13.349824	8.993394	1.45	11	16	0.237823	290.775	23.6086	0.562495157	C
2022-12-02T02:03:36.915224Z	43.852689	13.337568	14.637278	1.33	14	17	0.304121	217.093	16.2806	0.515202541	C
2022-12-02T02:04:43.351495Z	43.886895	13.36391	9.561265	1.62	18	25	0.276638	238.506	24.5057	0.45396147	B
2022-12-02T02:08:56.791358Z	43.88576	13.35363	12.839512	1.7	16	22	0.33842	234.22	22.796	0.483256609	B
2022-12-02T02:13:19.182021Z	43.899582	13.355304	10.403677	1.74	22	32	0.266972	236.644	23.892	0.422092058	B
2022-12-02T02:15:07.209558Z	43.996003	13.236659	5.561815	1.99	24	32	0.319495	266.065	29.8849	0.484421894	B
2022-12-02T02:26:42.976361Z	43.905309	13.361301	9.606148	2.21	25	36	0.353166	238.975	24.9071	0.45305054	B
2022-12-02T03:22:31.712051Z	43.992694	13.201248	6.330016	1.55	7	11	0.0770488	299.902	28.8459	0.65960683	C
2022-12-02T04:09:02.636873Z	43.900244	13.371285	9.007897	1.95	22	31	0.291513	238.663	24.6256	0.438223942	B
2022-12-02T04:22:55.660872Z	43.947491	13.337132	7.764686	1.58	10	15	0.284111	263.079	27.079	0.569803336	C
2022-12-02T04:27:45.298249Z	43.940359	13.315792	17.432804	1.68	10	17	0.223709	262.496	26.9635	0.526484916	C
2022-12-02T04:46:19.428739Z	43.878397	13.429289	8.8945	1.46	6	8	0.260829	305.018	34.9721	0.873567177	D
2022-12-02T04:57:21.955681Z	43.953451	13.317651	12.999128	1.81	7	9	0.0990983	283.658	29.312	0.754425736	D
2022-12-02T05:18:29.612889Z	43.8849	13.360361	10.192231	2.05	17	24	0.27883	235.691	23.3504	0.45064803	B
2022-12-02T05:18:48.454176Z	43.909891	13.327292	3.172128	2.44	9	13	0.149814	275.909	21.9748	0.573464644	C
2022-12-02T06:19:54.503433Z	43.858671	13.340543	13.850222	1.66	13	18	0.225668	263.831	17.6245	0.488599866	B
2022-12-02T07:12:53.175309Z	43.918197	13.390891	9.08093	2.55	24	31	0.374506	245.069	27.4129	0.484842707	B
2022-12-02T07:34:12.556914Z	43.866701	13.329703	23.981339	1.95	11	15	0.210362	223.419	18.7644	0.506029289	C
2022-12-02T08:09:00.942370Z	43.765721	13.274267	10.091716	1.9	17	27	0.317119	199.711	9.91324	0.394242827	B
2022-12-02T08:16:11.101137Z	43.791473	13.341921	5.068684	1.26	10	13	0.24294	231.434	11.1814	0.547827064	C
2022-12-02T08:37:38.353445Z	43.857442	13.344564	7.286659	1.69	10	14	0.302839	231.161	28.9025	0.585147722	C
2022-12-02T10:08:54.419555Z	43.867968	13.37804	17.641794	2.3	21	24	0.331633	226.376	19.1692	0.470773414	B
2022-12-02T12:00:53.376166Z	43.87256	13.34082	17.811272	1.52	8	10	0.23865	276.847	19.949	0.695543788	C
2022-12-02T12:18:06.885573Z	43.937776	13.352864	6.830045	1.88	14	19	0.253019	245.838	28.3885	0.503891582	C
2022-12-02T12:24:11.902668Z	43.783629	13.225328	8.747226	1.29	9	9	0.34653	231.665	15.134	0.750758366	D
2022-12-02T15:14:50.040645Z	43.892975	13.362234	11.284147	2.55	28	35	0.376311	238.135	24.3986	0.463261594	B
2022-12-02T15:16:05.646828Z	43.870047	13.373235	5.807338	1.99	15	18	0.291316	237.787	24.1322	0.510766925	C
2022-12-02T15:59:38.818931Z	43.896391	13.37637	7.669163	2.14	18	27	0.372599	239.555	24.9604	0.485479736	B
2022-12-02T16:04:22.633350Z	43.934574	13.133151	17.147909	1.54	6	8	0.317976	245.157	14.2515	1.013160641	D
2022-12-02T16:23:38.392620Z	43.907641	13.366429	11.857495	1.68	7	10	0.287419	241.608	43.4604	0.770695524	D
2022-12-02T16:38:36.344037Z	43.900574	13.362106	8.136233	1.86	15	21	0.235383	237.359	24.1642	0.460890665	B
2022-12-02T18:07:23.094345Z	43.947894	13.332363	6.195341	1.76	14	18	0.232039	248.259	29.6191	0.518292362	C
2022-12-02T18:37:14.200228Z	43.964239	13.216542	4.608714	1.54	14	19	0.376345	238.818	21.3096	0.570668336	C
2022-12-02T19:34:14.920307Z	43.984586	13.231284	13.728593	1.75	20	25	0.306084	261.4	26.9919	0.494940492	B
2022-12-02T19:35:22.336321Z	43.956096	13.250566	3.110773	1.61	7	10	0.142841	273.093	27.5156	0.692638415	C
2022-12-02T19:56:43.372172Z	43.866489	13.345143	12.514594	1.47	14	22	0.291166	262.732	18.7749	0.473880234	B
2022-12-02T20:31:24.325350Z	43.870272	13.512056	13.894668	1.13	8	10	0.183855	291.806	18.1091	0.809164707	D
2022-12-02T20:49:22.553617Z	43.904504	13.376915	8.292586	1.83	19	28	0.274873	239.938	25.1674	0.442784536	B
2022-12-02T21:10:24.903083Z	43.863385	13.383942	4.441892	1.56	17	24	0.387811	223.463	23.1691	0.495194999	B
2022-12-02T22:00:52.763227Z	43.861862	13.359223	8.16391	1.35	7	10	0.229072	314.202	20.7608	0.724082807	C
2022-12-02T22:40:12.540381Z	43.974292	13.171112	7.347518	1.46	8	10	0.391576	290.238	25.8643	0.794971084	D
2022-12-02T23:39:28.230803Z	43.910234	13.304783	13.436902	2.44	28	37	0.294808	230.601	22.3113	0.413280541	B
2022-12-03T00:03:56.767494Z	43.913857	13.286159	4.360342	1.32	14	18	0.194375	210.156	12.3257	0.495968683	B
2022-12-03T00:56:15.853637Z	43.89628	13.334067	10.959575	1.79	25	34	0.332252	235.926	23.8575	0.442574798	B
2022-12-03T00:59:46.033081Z	43.899054	13.347148	7.624391	2.33	28	36	0.291114	235.929	23.6716	0.41840016	B
2022-12-03T02:01:33.200513Z	43.876559	13.384679	18.601321	1.28	12	17	0.305969	239.369	21.7781	0.57833627	C
2022-12-03T02:40:21.401179Z	43.913457	13.350295	5.210949	1.22	9	12	0.300699	272.213	23.2183	0.66493013	C
2022-12-03T02:43:29.589422Z	43.9645	13.294744	11.10279	1.46	6	8	0.121818	295.099	26.7057	0.826291589	D
2022-12-03T02:51:39.410339Z	43.875793	13.323907	25.368509	1.57	9	14	0.235546	266.388	26.3181	0.591676958	C
2022-12-03T04:20:53.495111Z	43.944644	13.183992	15.463151	1.06	6	8	0.143283	269.879	20.9941	0.903063682	D
2022-12-03T10:50:19.219083Z	43.822162	13.253398	9.074001	1.33	9	12	0.198915	224.042	11.3787	0.56294217	C
2022-12-03T18:07:16.613857Z	43.963032	13.183677	6.934137	1.93	16	20	0.26809	271.031	25.6354	0.506370426	C
2022-12-03T22:41:51.569320Z	43.882738	13.351868	3.059073	1.59	13	16	0.223955	231.563	21.7054	0.501780456	C
2022-12-03T23:00:56.247386Z	43.898141	13.291578	6.310939	1.4	7	10	0.212767	296.343	21.3499	0.713760242	C
2022-12-03T23:38:57.521333Z	43.935664	13.349753	8.658029	1.55	10	13	0.20995	263.566	31.7682	0.608516178	C
2022-12-04T01:06:21.690803Z	43.996453	13.238763	6.260765	1.44	5	8	0.180487	299.889	30.4627	0.842257528	D
2022-12-04T01:32:43.915339Z	43.8759	13.340213	18.797955	1.3	4	8	0.221612	319.019	27.2872	0.908021415	D
2022-12-04T03:13:34.802513Z	43.9664	13.208638	12.346392	2.12	24	37	0.265007	238.903	26.6991	0.422670255	B
2022-12-04T03:20:02.600250Z	43.967443	13.203549	5.424522	1.75	21	28	0.263885	252.73	24.596	0.444204393	B
2022-12-04T03:23:21.855077Z	43.952964	13.17703	5.186954	1.35	9	12	0.201114	258.817	22.4104	0.616860074	C
2022-12-04T05:03:13.241306Z	43.979403	13.30879	6.980958	1.57	8	11	0.307966	305.656	30.9126	0.7487922	C
2022-12-04T08:43:13.462498Z	43.951367	13.349916	7.439972	1.84	12	16	0.313117	291.142	26.8103	0.58381175	C
2022-12-04T10:32:39.523361Z	43.841612	13.361033	10.868578	1.66	9	11	0.289661	264.726	36.403	0.706623544	C
2022-12-04T11:29:12.555146Z	43.854033	13.344991	8.435313	2.05	18	28	0.310899	228.724	20.419	0.433479082	B
2022-12-04T13:41:18.896100Z	43.957331	13.329743	6.145842	2.29	23	28	0.307628	263.01	28.9271	0.489677751	B
2022-12-04T13:46:45.487404Z	43.89151	13.352317	3.608634	1.85	16	23	0.236625	261.155	22.5313	0.453090222	B
2022-12-04T15:17:48.192801Z	43.914687	13.352952	19.373491	1.64	6	8	0.119352	313.618	33.9271	0.870031704	D
2022-12-04T17:42:11.972967Z	43.989508	13.167297	7.214119	1.43	8	9	0.326367	282.515	17.0967	0.813144318	D
2022-12-04T18:32:35.584169Z	43.928688	13.358711	13.371782	1.83	11	13	0.16149	263.181	32.0059	0.605218198	C
2022-12-04T19:21:47.163206Z	43.891242	13.134688	3.465337	1.22	9	12	0.281249	325.557	19.138	0.658951112	C
2022-12-04T20:09:13.565882Z	43.927652	13.364482	5.53984	1.46	13	18	0.306218	255.451	25.354	0.527611933	C
2022-12-05T00:56:49.063215Z	43.934215	13.279911	14.933491	1.55	11	16	0.230701	272.971	24.893	0.535456009	C
2022-12-05T00:59:11.781193Z	43.80967	13.30055	9.228157	1.04	6	8	0.0566847	273.494	21.979	0.798641863	D
2022-12-05T01:29:24.586561Z	43.871205	13.364344	5.971024	1.42	15	25	0.247936	246.164	21.3765	0.433512302	B
2022-12-05T01:31:32.762421Z	43.952407	13.262525	6.492385	1.5	7	10	0.090076	292.998	25.9517	0.689364718	C
2022-12-05T01:32:01.705468Z	43.961413	13.332882	14.317824	1.68	9	14	0.123657	284.866	29.998	0.576017101	C
2022-12-05T02:20:14.529602Z	43.886195	13.344487	7.262464	1.63	17	26	0.280121	233.01	22.4104	0.436255371	B
2022-12-05T03:18:02.970371Z	43.877768	13.351209	7.381914	2.51	27	40	0.351324	234.077	22.687	0.436430368	B
2022-12-05T03:19:31.211490Z	43.967686	13.304448	9.523888	2.09	23	26	0.248392	263.986	29.4033	0.47477131	B
2022-12-05T03:50:17.795401Z	43.988538	13.215497	37.252972	1.66	7	11	0.18287	278.984	29.7705	0.672703534	C
2022-12-05T04:32:41.143318Z	43.885868	13.369015	16.458123	1.57	8	11	0.127694	258.66	32.6688	0.658922741	C
2022-12-05T11:16:54.361458Z	43.968539	13.31158	6.564867	2.36	18	25	0.252256	248.836	30.4507	0.472531858	B
2022-12-05T11:40:56.684119Z	43.930562	13.334587	9.649695	1.84	15	21	0.312165	240.342	26.0126	0.493179482	B
2022-12-05T12:53:42.364162Z	43.893382	13.381729	7.401428	2.43	25	33	0.309894	239.517	24.8442	0.440896988	B
2022-12-05T16:11:18.820959Z	43.945508	13.184023	5.517921	1.71	9	12	0.193408	263.486	22.7185	0.603159174	C
2022-12-05T18:00:49.509145Z	43.960723	13.217269	5.702089	1.66	11	15	0.205835	260.653	25.9574	0.5439565	C
2022-12-05T18:09:05.029120Z	44.047945	13.364371	12.376788	2.23	17	22	0.375079	279.004	38.0208	0.604055495	C
2022-12-05T22:03:59.307728Z	43.913324	13.334162	5.09965	1.29	7	11	0.189062	254.83	13.8428	0.6331269	C
2022-12-05T23:29:26.291094Z	43.918741	13.32873	5.524815	1.62	14	19	0.239887	237.079	24.6314	0.478835301	B
2022-12-05T23:50:03.861774Z	43.893737	13.360965	7.947738	1.98	21	31	0.394207	251.814	23.7399	0.484464723	B
2022-12-06T03:17:13.064328Z	43.994083	13.205141	7.190987	1.56	10	13	0.122981	304.654	31.0505	0.613302709	C
2022-12-06T09:12:29.470454Z	43.943832	13.292488	14.662029	2.31	15	18	0.293073	262.606	28.7345	0.546315159	C
2022-12-06T09:33:49.198913Z	43.885038	13.277284	14.653664	2.59	24	29	0.227192	224.612	20.3395	0.392021548	B
2022-12-06T14:59:26.784726Z	43.874044	13.334812	17.458332	2.26	18	27	0.277422	228.301	20.5223	0.421960344	B
2022-12-06T16:17:21.092175Z	43.980529	13.227903	3.89638	1.93	17	22	0.568067	293.802	27.4841	0.647710224	C
2022-12-06T18:04:04.197947Z	43.994583	13.231953	11.555381	1.7	7	8	0.0613397	285.296	25.4164	0.987568232	D
2022-12-06T19:19:39.289798Z	43.844014	13.357845	7.070068	1.08	11	13	0.186174	214.664	8.79817	0.540806427	C
2022-12-06T19:52:51.088879Z	43.828717	13.254186	22.654965	1.38	8	10	0.124036	245.752	18.0957	0.665879842	C
2022-12-06T21:11:50.339682Z	43.813906	13.4142	10.808184	1.45	13	17	0.43187	300.662	20.1712	0.619266037	C
2022-12-06T21:55:55.800000Z	43.889632	13.342719	10.512892	1.27	10	13	0.299108	258.513	22.0283	0.619185386	C
2022-12-06T23:42:43.109117Z	43.85576	13.368319	16.873842	1.16	7	11	0.163472	286.644	18.7867	0.657299269	C
2022-12-07T00:11:51.713692Z	43.954995	13.213827	2.464624	1.48	14	20	0.21917	265.796	25.2442	0.487977477	B
2022-12-07T01:54:30.337129Z	43.920655	13.103298	19.917669	1.18	7	9	0.274395	302.171	14.2811	0.819466815	D
2022-12-07T04:13:30.687566Z	43.843591	13.32682	11.361704	1.13	8	8	0.119624	255.568	14.9515	0.865587017	D
2022-12-07T04:23:17.099461Z	43.966688	13.208985	3.80627	1.95	19	28	0.346346	260.402	23.8036	0.486607374	B
2022-12-07T04:30:12.595107Z	43.742938	13.395304	17.812947	1.19	5	8	0.102675	308.431	13.5713	0.808130505	D
2022-12-07T08:08:07.882564Z	43.990001	13.216315	3.827872	2.24	15	19	0.385552	269.834	24.0568	0.567024941	C
2022-12-07T11:06:10.868404Z	43.919081	13.299424	14.615551	3	24	35	0.312312	232.181	23.1826	0.427783316	B
2022-12-07T12:55:26.896499Z	43.923255	13.305225	14.460865	2.03	15	19	0.278887	237.344	25.0961	0.499134386	B
2022-12-07T12:56:08.533145Z	43.908178	13.297241	14.831402	2.12	17	25	0.307346	230.273	22.3417	0.448281437	B
2022-12-07T14:06:27.927526Z	43.858235	13.252647	26.937288	1.93	11	16	0.145115	261.687	16.9726	0.494361025	B
2022-12-07T15:58:23.677676Z	43.91088	13.297441	17.736183	1.85	15	23	0.266663	231.221	22.7842	0.44706743	B
2022-12-07T17:39:17.216056Z	43.779126	13.217091	11.584352	1.03	6	9	0.0406881	273.77	8.14695	0.71761357	C
2022-12-07T18:02:55.767034Z	43.894643	13.182103	8.329296	1.27	10	11	0.221771	245.879	20.2592	0.640440632	C
2022-12-07T18:52:16.056617Z	43.841785	13.246369	21.787241	1.3	6	8	0.0249217	305.104	18.8525	0.806284914	D
2022-12-07T19:12:25.952641Z	43.916596	13.235094	23.514081	1.69	7	8	0.141166	274.636	24.3201	0.807718146	D
2022-12-07T21:06:09.785636Z	43.929725	13.338148	4.318733	1.58	15	20	0.238495	238.717	25.2961	0.473641669	B
2022-12-07T21:38:45.511470Z	43.980508	13.200246	5.402047	1.48	13	19	0.176196	295.137	28.0887	0.512235941	C
2022-12-07T21:49:03.594036Z	43.997625	13.223677	4.129808	2	24	31	0.273289	266.398	29.974	0.468663093	B
2022-12-07T22:10:16.413876Z	43.919147	13.290028	5.094873	1.46	8	10	0.163566	270.025	22.8394	0.684702531	C
2022-12-07T22:53:53.150069Z	43.991129	13.208399	7.515841	1.61	13	18	0.322684	294.111	28.462	0.569589401	C
2022-12-07T23:41:08.562980Z	43.939998	13.290475	5.459575	1.48	7	9	0.157325	273.751	25.9676	0.743045703	C
2022-12-08T01:09:57.677322Z	43.854442	13.311106	29.564114	1.24	8	12	0.305377	273.333	15.0491	0.639994319	C
2022-12-08T02:30:48.593319Z	43.945912	13.344888	5.33543	1.88	22	33	0.319919	243.556	27.4708	0.456883247	B
2022-12-08T05:30:05.728155Z	43.883712	13.283977	15.401771	3.6	29	34	0.216118	224.611	20.1331	0.374292802	B
2022-12-08T05:31:56.128193Z	43.918449	13.278237	16.723799	2.38	14	20	0.220365	229.088	22.6066	0.457936253	B
2022-12-08T05:32:35.892204Z	43.941483	13.300025	14.357719	2.78	20	27	0.25073	243.5	27.9977	0.452699852	B
2022-12-08T05:32:49.861112Z	43.951382	13.311179	14.0933	3.05	7	10	0.155004	245.698	28.848	0.684710764	C
2022-12-08T05:33:40.682790Z	43.944179	13.314168	4.853808	2.13	10	16	0.259054	281.35	26.7366	0.555663564	C
2022-12-08T05:35:11.200801Z	43.921035	13.276918	4.020418	1.65	9	13	0.131707	248.253	22.0664	0.557843404	C
2022-12-08T05:35:33.425923Z	43.945572	13.182735	11.700415	2	9	13	0.220252	255.141	25.6513	0.607160521	C
2022-12-08T05:35:45.496499Z	43.950802	13.282717	10.363936	2.29	7	10	0.112035	262.011	27.7673	0.67914323	C
2022-12-08T05:38:21.736020Z	43.889037	13.189398	8.841657	1.11	11	14	0.301421	227.664	10.3904	0.541724791	C
[truncated: 794 more rows]
